# Supplementary material for: Genome-wide analysis of a cellular exercise model based on electrical pulse stimulation
Source: Sci Rep. 2022 Dec 8;12:21251. doi: 10.1038/s41598-022-25758-2 (PMC9731977; doi:10.1038/s41598-022-25758-2)
Supplement: Supplementary file 2 — Supplementary Table 1. [file 41598_2022_25758_MOESM2_ESM.xlsx]

## Sheet: SigTable.CL_vs_L
Supplementary table 1. Differentially expressed genes (DEGs) in EPS.
Between the control (n=3) and EPS (n=4) groups, there were 774 DEGs (P < 0.01, fold change > 2), among which 406 were significantly upregulated and 368 were significantly downregulated.
genes	logFC	logCPM	PValue	FDR	bonf.pValues	Control1	Control3	Control4	EPS1	EPS2	EPS3	EPS4
Cyp1a1	13.4456	5.33284	7.87444e-11	9.97691e-08	2.09515e-06	0	0	0	0.0656387	6.37739	6.1493	7.13616
Prl2c2	8.8001	0.77188	1.88573e-06	0.000513863	0.0501737	0	0	0	0.64023	0.908346	0.34944	3.44331
Gm3776	7.90889	2.63656	2.40556e-19	1.60012e-15	6.40047e-15	0.0817491	0.0843087	0	2.1215	4.24613	2.92174	4.13497
Gsta2	7.66853	2.92464	1.70444e-11	2.51945e-08	4.53502e-07	0	0.239446	0	1.85068	3.41222	2.50058	5.25252
Prl2c3	7.32278	2.07708	3.58457e-08	1.94642e-05	0.000953746	0.0817491	0.0843087	0	1.39462	2.0922	1.09892	4.61936
Gsta1	6.41738	4.06244	1.63732e-32	4.35642e-28	4.35642e-28	0.302408	0.311176	0.538107	3.84392	5.28535	4.589	5.52795
Aldh3a1	6.05167	8.35312	9.02892e-15	3.00291e-11	2.40232e-10	3.20482	2.29622	3.72803	6.22815	8.85722	8.92848	10.3607
Vmn2r79	6.00945	-1.57107	0.000187708	0.0181044	4.99434	0	0	0	0.12842	0.423324	0.296766	1.00649
Crct1	6.00293	-1.55682	1.31533e-05	0.00239706	0.349971	0	0	0	0.188584	0.7078	0.542779	0.510809
Trpm8	5.92707	-1.61289	1.03172e-05	0.0019892	0.27451	0	0	0	0.301869	0.423324	0.58732	0.563602
Gm10639	5.80272	1.12368	1.55541e-10	1.65539e-07	4.13848e-06	0.232539	0	0	1.31588	2.55376	1.3778	2.97282
Il1f9	5.76715	-1.73418	0.000315259	0.02605	8.38809	0	0	0	0.246338	0.423324	0.126121	0.845262
Cldn4	5.74283	-1.74013	3.93318e-05	0.00559627	1.0465	0	0	0	0.355342	0.423324	0.296766	0.614532
C630004L07Rik	5.44868	-1.92632	0.000288854	0.0246332	7.68555	0	0	0	0.504807	0.256848	0.400257	0.213277
Wdr52	5.38791	-1.96472	0.000329473	0.0269502	8.76628	0	0	0	0.355342	0.474805	0.185274	0.339742
Plg	5.34334	-1.99873	0.00104741	0.0583022	27.8685	0	0	0	0.0656387	0.256848	0.449346	0.510809
A630095N17Rik	5.33766	-1.99979	0.000510327	0.0357121	13.5783	0	0	0	0.12842	0.369938	0.296766	0.510809
Prl7a1	5.31912	-2.00587	0.000492626	0.0350462	13.1073	0	0	0	0.355342	0.474805	0.185274	0.277895
Prom2	5.31302	-2.00786	0.0005411	0.0372981	14.3971	0	0	0	0.406903	0.423324	0.296766	0.145628
2010002M12Rik	5.3054	-2.00964	0.000874744	0.051265	23.2743	0	0	0	0.406903	0.474805	0.296766	0.0746508
Oog1	5.26775	-2.04101	0.000467753	0.0340041	12.4455	0	0	0	0.301869	0.256848	0.242097	0.45601
Myl10	5.25029	-2.04696	0.00064822	0.0418275	17.2472	0	0	0	0.12842	0.474805	0.34944	0.277895
Gsta3	5.24212	0.126763	1.16523e-05	0.00219881	0.310032	0.0817491	0.0843087	0	0.406903	1.29953	0.630528	2.5042
Gm12505	5.20976	-2.08017	0.00125705	0.0650705	33.4462	0	0	0	0.188584	0.196794	0.242097	0.563602
Nqo1	5.09313	6.789	6.04135e-16	2.67904e-12	1.60742e-11	2.44117	2.72175	2.7912	5.53412	7.3623	6.91389	8.8326
Afp	5.04088	-2.17347	0.00391592	0.137093	104.191	0	0	0	0.0656387	0.423324	0.126121	0.45601
Cd300lb	5.03419	-0.767394	2.19119e-05	0.00362119	0.583011	0	0.0843087	0	0.406903	0.572562	0.449346	1.69174
Mfng	5.02323	-2.17812	0.00141977	0.0704768	37.7758	0	0	0	0.188584	0.369938	0.296766	0.213277
Ano3	5.02145	-2.17831	0.00210697	0.0926295	56.0603	0	0	0	0.456685	0.256848	0.185274	0.145628
Gm9997	5.02134	-2.17867	0.00154586	0.0746473	41.1306	0	0	0	0.188584	0.423324	0.242097	0.213277
Tbc1d30	5.0185	-2.17942	0.0017056	0.0789929	45.3808	0	0	0	0.188584	0.369938	0.34944	0.145628
Nat8l	5.01043	-2.18072	0.0034741	0.125421	92.4353	0	0	0	0.12842	0.369938	0.449346	0.0746508
Gm2904	4.95371	-2.22014	0.00264409	0.106271	70.3512	0	0	0	0.12842	0.314501	0.185274	0.399047
1700016M24Rik	4.93419	-2.22595	0.00234693	0.0994342	62.4447	0	0	0	0.188584	0.369938	0.296766	0.145628
Dsg1c	4.93084	-2.2267	0.00270977	0.10761	72.0989	0	0	0	0.301869	0.314501	0.296766	0.0746508
Otop1	4.87904	1.1638	2.90799e-09	2.27567e-06	7.73729e-05	0.159113	0.311176	0	0.878032	2.83557	2.30108	2.34743
6330403K07Rik	4.85624	-2.27049	0.00360117	0.128097	95.8164	0	0	0	0.355342	0.134132	0.242097	0.213277
Catsperg1	4.85328	-2.27142	0.00355114	0.127167	94.4851	0	0	0	0.12842	0.369938	0.185274	0.277895
Ikzf4	4.84023	-2.27483	0.00435889	0.147248	115.977	0	0	0	0.188584	0.314501	0.34944	0.0746508
Gsta4	4.82053	7.53478	2.59383e-15	9.85916e-12	6.90142e-11	3.57315	3.6843	3.39141	6.82545	7.8803	7.26226	9.65897
Cntn3	4.75417	-2.32219	0.00529278	0.167935	140.825	0	0	0	0.188584	0.196794	0.34944	0.145628
Itgb7	4.57985	1.2676	1.05053e-07	5.0575e-05	0.00279514	0.302408	0.311176	0	1.2609	1.5837	2.14594	3.34117
Cdcp1	4.38383	-1.2688	0.000224467	0.0203659	5.97238	0	0.0843087	0	0.188584	0.572562	0.34944	1.18558
Ahrr	4.36296	2.77782	2.15237e-08	1.30155e-05	0.000572681	0.90651	0.311176	0.538107	1.14421	4.0048	4.06291	4.00261
Anks1b	4.26306	-1.34172	1.43752e-05	0.00260191	0.382481	0	0.0843087	0	0.64023	0.791392	0.542779	0.277895
Fyb	4.13505	2.29719	3.89373e-23	3.81197e-19	1.036e-18	0.493752	0.624444	0.445359	2.97133	3.48934	3.36072	2.95317
5430419D17Rik	4.09892	-1.46502	3.83258e-05	0.00548245	1.01974	0	0.0843087	0	0.301869	0.474805	0.713244	0.563602
Abca12	4.01385	-1.52292	9.71664e-05	0.0110483	2.58531	0.0817491	0	0	0.64023	0.256848	0.630528	0.399047
4933411G11Rik	3.92792	-1.59633	0.00345013	0.125121	91.7976	0	0.0843087	0	0.0656387	0.314501	0.296766	1.04413
Gm2011	3.90781	-1.58827	0.000435359	0.0325627	11.5836	0	0.0843087	0	0.64023	0.7078	0.185274	0.277895
Pik3r6	3.90264	-1.60492	0.000216689	0.0198125	5.76543	0	0.0843087	0	0.301869	0.369938	0.400257	0.757347
Vnn1	3.86861	-1.00204	9.13707e-05	0.0106162	2.4311	0	0.163961	0	0.301869	1.18054	0.672479	0.663725
Saa2	3.74744	-1.70517	0.000261952	0.0228498	6.96976	0	0.0843087	0	0.301869	0.423324	0.400257	0.563602
Gipc2	3.72983	-1.11791	2.7943e-05	0.00427288	0.74348	0	0.163961	0	0.764025	0.7078	0.400257	0.801974
Adh7	3.70735	6.63543	3.25504e-13	6.66207e-10	8.66069e-09	3.66221	4.08812	3.28168	5.23928	7.71987	7.51806	7.98777
Epb4.1l4b	3.67271	-0.74213	7.02074e-07	0.000236457	0.0186801	0.232539	0	0	0.878032	0.945315	0.865679	0.757347
Gc	3.66262	-1.749	0.00105405	0.0585491	28.045	0	0.0843087	0	0.301869	0.750201	0.296766	0.213277
Igf2bp1	3.63536	-1.776	0.000402889	0.0310812	10.7197	0	0.0843087	0	0.355342	0.423324	0.400257	0.399047
Gsdma	3.56125	-1.2346	0.00055855	0.0379116	14.8613	0	0.163961	0	0.188584	0.7078	0.865679	0.614532
Gm15337	3.4891	-0.0648369	7.89654e-06	0.00160384	0.210103	0.232539	0.239446	0	0.723929	1.89844	1.29965	0.887289
Adamts20	3.46319	-1.8831	0.00141964	0.0704768	37.7724	0.0817491	0	0	0.355342	0.256848	0.449346	0.339742
Gm9919	3.45398	-1.88659	0.00143147	0.0707939	38.0871	0.0817491	0	0	0.406903	0.369938	0.400257	0.213277
Cntn4	3.43261	-1.89109	0.00345954	0.125121	92.048	0	0.0843087	0	0.406903	0.572562	0.296766	0.0746508
Gm12942	3.40594	-1.91886	0.00169878	0.0788821	45.1994	0.0817491	0	0	0.188584	0.314501	0.400257	0.45601
BC060267	3.40032	-1.92112	0.00135512	0.0688087	36.0558	0	0.0843087	0	0.246338	0.423324	0.296766	0.399047
D430019H16Rik	3.39913	-1.92028	0.00325159	0.121339	86.5151	0	0.0843087	0	0.188584	0.196794	0.58732	0.339742
Prkcq	3.39236	-1.9238	0.00215727	0.093942	57.3986	0.0817491	0	0	0.456685	0.314501	0.34944	0.213277
F13a1	3.33982	1.35447	2.09144e-08	1.29411e-05	0.000556469	0.552281	0.163961	0.582337	1.39462	2.67976	2.79454	2.11958
Sspo	3.33977	-1.38973	0.000993202	0.0564361	26.4261	0	0.163961	0	0.301869	0.83144	0.630528	0.339742
Cr2	3.32544	-1.96151	0.00574475	0.176298	152.85	0	0.0843087	0	0.596486	0.196794	0.242097	0.213277
Csmd1	3.32372	-1.96094	0.00836357	0.222307	222.53	0	0.0843087	0	0	0.524511	0.34944	0.399047
Ankfn1	3.31429	-1.96454	0.00611849	0.183534	162.795	0	0.0843087	0	0.456685	0.256848	0.449346	0.0746508
Mgst2	3.28459	3.89471	3.169e-12	5.62117e-09	8.43175e-08	1.26256	1.69004	2.13438	3.66489	5.54522	4.21613	4.7332
Mapk13	3.26744	-1.99886	0.00441639	0.14818	117.507	0	0.0843087	0	0.504807	0.196794	0.185274	0.339742
Reln	3.2011	-1.4905	0.00231299	0.0988875	61.5418	0.0817491	0.0843087	0	0.841022	0.256848	0.34944	0.45601
Gm6880	3.19976	-2.03896	0.005121	0.164459	136.254	0	0.0843087	0	0.188584	0.369938	0.185274	0.45601
Gm3258	3.18958	-2.04115	0.00850548	0.224509	226.305	0	0.0843087	0	0.551375	0.196794	0.126121	0.277895
Gdap1	3.18514	-2.04384	0.00467707	0.15478	124.443	0	0.0843087	0	0.188584	0.474805	0.242097	0.277895
Kif6	3.16389	-1.51792	0.00208867	0.0920698	55.5733	0	0.163961	0	0.596486	0.524511	0.185274	0.614532
Ugt1a7c	3.13978	-0.827181	0.000199159	0.0188578	5.29903	0.232539	0.0843087	0	0.301869	1.1492	0.901397	0.757347
Ugt1a6b	3.13155	-0.362442	6.79326e-05	0.00852586	1.80748	0.36905	0.0843087	0	0.551375	1.53602	1.00354	1.04413
Atp8b5	3.06367	-1.2018	0.000340691	0.027469	9.06476	0	0.239446	0	0.596486	0.524511	0.496819	0.845262
Slc13a4	3.03412	-2.12864	0.00802882	0.218001	213.623	0	0.0843087	0	0.188584	0.369938	0.242097	0.277895
Gpr142	3.0338	-2.12884	0.00770231	0.212944	204.935	0	0.0843087	0	0.301869	0.256848	0.296766	0.213277
Gm8909	3.02853	-2.13013	0.0088413	0.228923	235.24	0	0.0843087	0	0.301869	0.256848	0.34944	0.145628
Gm1045	3.01609	-1.23406	0.000193956	0.0185632	5.16058	0.0817491	0.163961	0	0.682686	0.7078	0.496819	0.510809
Areg	2.98561	-0.295645	0.000880227	0.0513589	23.4202	0.0817491	0.44475	0	0.723929	0.98136	0.58732	1.82745
Fsd1	2.97753	-1.25834	0.000460285	0.0336451	12.2468	0.0817491	0.163961	0	0.406903	0.664114	0.791474	0.45601
Lrp2bp	2.91685	0.465228	0.00071959	0.044944	19.1461	0.232539	0.679691	0	1.62978	2.26299	1.56761	0.510809
Sel1l3	2.91265	-1.00613	0.000357169	0.0283677	9.50319	0.232539	0.0843087	0	0.914116	0.619064	0.34944	0.887289
Vtcn1	2.86752	-1.33188	0.00171666	0.0791597	45.6752	0.0817491	0.163961	0	0.504807	0.870405	0.242097	0.563602
Ppef2	2.86073	-1.33457	0.00165584	0.0778392	44.057	0	0.239446	0	0.551375	0.619064	0.713244	0.277895
Adra1b	2.84256	-0.804803	0.000305044	0.0253634	8.1163	0.0817491	0.311176	0	0.355342	1.08439	0.865679	0.845262
Wnt5a	2.82538	-1.73781	0.00700009	0.199811	186.251	0	0.163961	0	0.456685	0.423324	0.242097	0.45601
Enpp2	2.77475	1.52831	2.42862e-05	0.00388994	0.646183	0.432748	0.566997	0.962985	1.2326	3.4577	2.31439	1.99057
Tmem179	2.76054	-0.176135	3.48145e-06	0.00086571	0.092631	0.302408	0.379508	0	1.08213	1.18054	1.35222	1.00649
Fetub	2.75574	2.62047	8.82775e-13	1.67771e-09	2.3488e-08	1.07567	0.972968	1.5354	2.91901	3.6036	3.5012	3.60316
Hmox1	2.74691	7.51176	1.85884e-14	5.49534e-11	4.94581e-10	5.32413	5.65384	5.17495	7.17918	8.59484	7.77582	8.80751
Eid3	2.71053	0.458669	0.000198459	0.0188578	5.28039	0.432748	0.624444	0	1.75444	0.791392	1.56761	1.99057
4930506M07Rik	2.69751	1.19963	8.67766e-07	0.000285045	0.0230886	0.302408	0.784216	0.625252	1.49333	2.77525	1.6747	2.43504
Mt2	2.69309	7.78737	2.19078e-10	2.15889e-07	5.82901e-06	5.40576	5.41428	6.16578	7.58276	9.56541	8.01546	7.99919
Adh1	2.67749	-0.525689	0.00132725	0.0679116	35.314	0.159113	0.379508	0	0.406903	1.35554	1.18838	0.663725
Fam105a	2.65323	-1.48463	0.00246609	0.102845	65.6152	0.0817491	0.163961	0	0.406903	0.423324	0.449346	0.663725
Ces2c	2.63432	-0.265922	0.000143661	0.0149312	3.8224	0.232539	0.44475	0	0.596486	1.43567	1.06782	1.21888
Psca	2.6246	-0.755704	0.000577566	0.0387086	15.3673	0.0817491	0.379508	0	0.456685	1.21122	0.829053	0.711295
Nell2	2.62144	0.0589458	0.00211669	0.0926295	56.3187	0.0817491	0.239446	0.492479	0.723929	1.05086	0.58732	2.27012
Was	2.61953	-1.49452	0.00757215	0.211195	201.472	0	0.239446	0	0.682686	0.524511	0.449346	0.213277
Fgf1	2.61672	-0.173097	0.000196934	0.0187807	5.23982	0.0817491	0.507168	0.124875	0.551375	1.51158	1.06782	1.37472
Mov10l1	2.61348	0.180587	1.72593e-05	0.0029437	0.459217	0.232539	0.679691	0	1.36884	1.29953	1.42764	1.46074
Zkscan16	2.59683	-1.51965	0.00256077	0.104606	68.1344	0.0817491	0.163961	0	0.504807	0.524511	0.449346	0.399047
4930438A08Rik	2.5957	-0.598374	0.000438121	0.0325627	11.6571	0.302408	0.239446	0	0.914116	1.35554	0.58732	0.663725
Ubc	2.58141	-0.801498	0.000213103	0.0196877	5.67004	0.302408	0.163961	0	0.803037	0.7078	0.936253	0.711295
Nppb	2.57123	-0.311183	0.00790989	0.216299	210.458	0.0817491	0.566997	0	0.64023	0.750201	0.58732	1.91131
Tpsab1	2.56996	1.34139	9.94326e-07	0.000318747	0.026456	0.302408	0.566997	1.02839	1.71407	2.60086	1.9552	2.66987
Angptl7	2.56217	-0.475268	0.000208457	0.0194611	5.54641	0.232539	0.379508	0	0.764025	0.908346	0.791474	1.37472
Cyp1b1	2.55379	9.01049	8.11538e-10	6.96535e-07	2.15926e-05	7.45095	6.66019	6.89195	8.05502	9.93384	10.15	9.85867
Aox3l1	2.54797	-1.54985	0.00383817	0.135082	102.122	0.0817491	0.163961	0	0.551375	0.524511	0.400257	0.339742
8430423G03Rik	2.546	-1.54889	0.00558308	0.173112	148.549	0	0.239446	0	0.456685	0.423324	0.58732	0.339742
Hlf	2.53632	2.00317	1.16211e-06	0.000352125	0.0309204	0.860927	0.507168	1.41827	1.95828	2.91226	2.98136	3.25551
Prl2c5	2.53124	0.117747	0.0032392	0.121188	86.1854	0	0.0843087	0.70743	0.878032	1.3278	0.829053	2.04728
Pkd1l1	2.50929	-0.837904	0.00256336	0.104606	68.2032	0.232539	0.239446	0	0.188584	1.11716	0.829053	0.845262
Il23r	2.50046	0.288891	0.000336619	0.0272232	8.95643	0.232539	0.784216	0	1.08213	1.86024	1.21701	1.59361
Tns4	2.49717	0.608926	1.16732e-07	5.1765e-05	0.0031059	0.608528	0.44475	0.293998	1.60792	1.46142	1.9381	1.69174
Msx2	2.46403	-0.887083	0.00081908	0.0490484	21.7933	0.0817491	0.379508	0	0.764025	0.619064	0.752889	0.845262
Dyx1c1	2.46375	-1.32609	0.00166604	0.078005	44.3284	0.159113	0.163961	0	0.456685	0.572562	0.58732	0.563602
Sept3	2.44538	-1.0794	0.00722948	0.203982	192.355	0.159113	0.239446	0	0.596486	0.664114	1.03604	0.145628
Nek11	2.44217	-1.3313	0.00440212	0.148075	117.127	0.302408	0	0	0.504807	0.664114	0.630528	0.339742
Esd	2.42332	9.55214	3.53315e-18	1.88013e-14	9.40064e-14	7.64665	7.86228	7.56958	9.7206	10.4979	9.85475	10.6164
Gm8623	2.42121	-1.35965	0.00511946	0.164459	136.213	0.0817491	0.163961	0.0637882	0.803037	0.619064	0.34944	0.277895
Gm11425	2.41289	-1.35361	0.00490465	0.16012	130.498	0.232539	0.0843087	0	0.301869	0.572562	0.752889	0.45601
Rnu7	2.405	-0.917334	0.00163924	0.0774575	43.6151	0.36905	0.0843087	0	0.64023	0.945315	0.865679	0.399047
Gpr115	2.39257	0.294674	0.00281821	0.110759	74.984	0.714842	0.379508	0	0.596486	2.00734	1.42764	1.51537
Rab3b	2.38375	-0.943909	0.00151983	0.0741766	40.4381	0.302408	0.163961	0	0.504807	0.870405	0.542779	0.928127
Gstm1	2.37862	6.80714	5.07761e-14	1.351e-10	1.351e-09	4.94173	5.38757	4.67509	6.81714	8.05854	7.05933	7.6786
Insl6	2.35919	-1.67045	0.00980953	0.243927	261.002	0.159113	0.0843087	0	0.406903	0.423324	0.400257	0.399047
Wwc1	2.33991	-0.699117	0.000231356	0.0207262	6.15569	0.0817491	0.163961	0.293998	0.723929	0.619064	0.936253	1.04413
Gria1	2.32412	-0.373527	0.0010592	0.058713	28.1822	0.159113	0.566997	0	1.36884	0.870405	0.752889	1.00649
Cxcl5	2.31637	2.76221	0.0011696	0.0622654	31.1195	1.36407	1.21658	1.96097	1.20373	4.74259	2.85043	3.42202
Fbxl21	2.30447	-0.519783	0.000649256	0.0418275	17.2748	0.302408	0.379508	0	0.723929	1.35554	0.829053	0.757347
Rpp25	2.29821	-0.28037	0.000785273	0.047594	20.8938	0.608528	0.163961	0	1.08213	1.05086	0.865679	1.28325
Mthfs	2.28826	0.797808	0.000536216	0.0370574	14.2671	0.765199	0.833769	0	1.49333	2.14082	1.40294	2.11958
4930558J18Rik	2.27806	-0.544007	0.0016124	0.0764725	42.9011	0.232539	0.44475	0	0.914116	0.524511	0.901397	1.25142
Gpr137b	2.27122	5.01053	2.01078e-11	2.81584e-08	5.35009e-07	3.49325	3.8798	2.64246	5.18678	5.93692	5.41165	6.02926
Sh3rf2	2.26307	0.330219	0.000172326	0.0170449	4.58507	0.662664	0.566997	0	1.44482	1.43567	1.69519	1.25142
Themis	2.26269	0.71976	2.82473e-06	0.000722668	0.0751575	0.432748	0.833769	0.346236	1.94089	1.89844	1.77438	1.31439
Adcy8	2.26016	-0.700559	0.000645177	0.0418275	17.1662	0.36905	0.239446	0	0.723929	1.08439	0.791474	0.711295
LOC434624	2.24083	-1.25479	0.00216473	0.0940276	57.597	0.159113	0.163961	0.0637882	0.456685	0.7078	0.58732	0.510809
Krt13	2.2175	-0.130334	0.00152744	0.0742972	40.6406	0.552281	0.379508	0	0.803037	0.945315	1.15917	1.61877
Cyp3a13	2.20873	-1.06808	0.00300677	0.11511	80.0012	0.302408	0.163961	0	0.803037	0.572562	0.58732	0.614532
1110035M17Rik	2.1957	-1.52182	0.00757033	0.211195	201.424	0.159113	0	0.124875	0.456685	0.524511	0.449346	0.399047
Dkk2	2.17884	0.515551	6.53863e-06	0.00138074	0.173973	0.552281	0.44475	0.492479	1.1135	1.78065	1.88557	1.48831
Il1b	2.17723	3.18369	3.48017e-07	0.000138204	0.00925968	1.39638	2.36524	1.92707	3.40448	4.69726	3.48364	3.65273
Cd33	2.17643	-0.523777	0.000455853	0.0335052	12.1289	0.159113	0.379508	0.18348	0.764025	1.18054	1.06782	0.614532
Mt1	2.16531	8.30898	2.0778e-08	1.29411e-05	0.000552842	6.55173	6.65072	6.83196	8.101	10.0047	8.33183	8.58676
Ccr7	2.1636	-0.915115	0.00552687	0.172598	147.053	0.159113	0.379508	0	0.551375	1.05086	0.752889	0.45601
Tspan11	2.16247	1.00226	4.76754e-06	0.00108438	0.12685	0.552281	0.624444	0.822537	1.39462	2.30627	2.27409	1.69174
Prrt3	2.16039	-0.171006	0.00198813	0.0886068	52.8983	0.552281	0.379508	0	0.596486	1.18054	1.24509	1.40397
Fam65c	2.14967	0.397516	0.00343768	0.125121	91.4664	0.432748	0.881676	0	1.20373	2.05886	1.58967	0.96784
Kcnu1	2.14713	-0.779722	0.00233723	0.0993398	62.1867	0.232539	0.379508	0	0.456685	0.908346	0.936253	0.801974
2810404M03Rik	2.13472	-0.406888	0.0013353	0.0681312	35.5283	0.36905	0.44475	0	1.05005	1.01653	0.630528	1.21888
Cnih3	2.13358	-0.793686	0.00179266	0.0816735	47.6973	0.159113	0.44475	0	0.841022	0.664114	0.752889	0.845262
Procr	2.12202	1.76013	0.000166637	0.016731	4.43371	1.26256	1.17873	0.666926	1.97546	2.10859	2.13098	3.52544
Cxcl1	2.11737	0.466811	0.000562333	0.0380712	14.962	0.432748	0.566997	0.492479	0.764025	2.24828	1.09892	1.73841
Atf3	2.11326	3.03135	0.00982819	0.244103	261.499	1.88042	2.12765	1.57971	2.18195	2.21838	1.90329	5.34778
Gpr35	2.10255	3.32139	0.000462133	0.0336876	12.296	1.2972	3.00738	1.3172	4.03628	4.57579	4.23725	2.51764
Gbp3	2.09718	-0.328987	0.000822174	0.0490484	21.8756	0.493752	0.379508	0	1.01725	1.08439	0.791474	1.21888
Akr1c14	2.09431	3.09998	6.83072e-07	0.000233006	0.0181745	2.09248	2.10765	1.55772	2.9541	4.19332	3.32171	4.34558
Slc16a9	2.08478	-0.559493	0.00107362	0.0591424	28.5658	0.36905	0.379508	0	0.803037	1.18054	0.865679	0.711295
Apob	2.07872	-0.565744	0.00132643	0.0679116	35.2924	0.232539	0.507168	0	0.841022	0.750201	1.03604	0.928127
Tubb4a	2.0718	-1.37778	0.00549715	0.172074	146.263	0.159113	0.0843087	0.124875	0.406903	0.524511	0.496819	0.614532
Il17re	2.07114	-1.35288	0.00787628	0.215823	209.564	0.232539	0.163961	0	0.406903	0.664114	0.58732	0.399047
Gm19385	2.06295	-1.35503	0.00956217	0.239793	254.421	0.232539	0.163961	0	0.596486	0.664114	0.496819	0.277895
Ugt1a6a	2.0619	3.02383	1.66022e-06	0.000469745	0.0441735	1.5479	1.76858	2.26224	2.69881	4.32889	3.75168	3.74705
Diras1	2.04736	0.477173	5.80642e-05	0.00772457	1.54491	0.608528	0.507168	0.445359	1.34261	1.3278	2.06951	1.28325
Slc2a9	2.03428	-0.083833	0.00481447	0.158538	128.098	0.432748	0.624444	0	0.723929	0.908346	1.29965	1.61877
Glipr1	2.03424	-0.314523	0.000238396	0.0210731	6.34301	0.232539	0.44475	0.239797	0.841022	1.35554	0.791474	1.11659
Gclm	2.02994	5.69959	3.29642e-08	1.82725e-05	0.000877078	4.11956	4.46748	4.14415	5.6308	6.26674	5.60412	7.19277
Perp	2.01046	2.29548	0.000139794	0.0146437	3.71951	1.60431	1.69004	0.858951	1.86918	3.60937	3.41733	2.75178
Blnk	2.00299	2.06027	1.69487e-06	0.000469745	0.0450955	1.36407	1.45692	0.996061	2.70912	2.63521	2.36644	3.42202
Ppp1r27	1.99194	-0.185318	0.000408137	0.0312948	10.8593	0.302408	0.311176	0.396649	0.914116	1.5837	1.06782	0.757347
Prokr1	1.99057	-1.04621	0.00548653	0.172074	145.98	0.232539	0.311176	0	0.596486	0.619064	0.791474	0.563602
Gstp2	1.99022	1.76067	4.59671e-07	0.000169868	0.0122305	1.15336	0.7329	1.34314	2.25411	2.65766	2.42896	2.89255
Gm19600	1.98671	-0.204451	0.00351779	0.126655	93.5978	0.608528	0.379508	0	0.841022	1.56005	0.901397	1.00649
Slc22a23	1.97647	5.19735	4.81353e-09	3.65565e-06	0.000128074	4.21775	3.9545	3.065	5.23037	5.6979	5.86605	6.27759
Gbe1	1.9528	5.85979	3.10266e-11	4.12763e-08	8.25525e-07	4.54405	4.84211	3.85965	5.98477	6.77467	6.33789	6.67704
Prdm1	1.94169	0.782787	4.00604e-06	0.000973953	0.106589	0.90651	0.566997	0.492479	1.65132	1.93566	1.8124	1.66782
Gdf15	1.93608	2.18761	8.76685e-05	0.0104299	2.3326	1.03521	1.66287	1.41827	2.23996	2.87443	2.3536	3.78088
Myh13	1.9354	-0.951182	0.00471317	0.15578	125.403	0.302408	0.163961	0.124875	0.723929	0.572562	0.970287	0.399047
Slc2a3	1.93271	0.00485079	0.00504481	0.163293	134.227	0.662664	0.507168	0	1.60792	1.01653	1.21701	0.928127
Aqp1	1.92922	4.11112	1.33588e-06	0.00039493	0.0355437	2.78416	2.97462	2.85569	4.36435	4.04793	4.35141	5.63049
Tacstd2	1.91085	-0.122959	0.00221918	0.0956982	59.0458	0.36905	0.566997	0.18348	0.803037	1.73915	1.00354	0.845262
Slc22a4	1.90102	2.40422	0.000355903	0.0283677	9.4695	1.73639	2.00324	0.625252	2.29574	3.44485	2.93903	3.56482
Slc48a1	1.89389	7.85967	1.83668e-10	1.87956e-07	4.88686e-06	6.26395	6.23845	6.81004	8.07981	8.30822	8.15424	9.03908
Cdh17	1.8701	-0.206439	0.00559538	0.173112	148.876	0.232539	0.784216	0	0.94932	1.1492	1.09892	1.1515
Tph2	1.86338	-0.401036	0.00371789	0.13172	98.9219	0.493752	0.44475	0	0.878032	0.908346	0.829053	1.25142
Ikbkg	1.85891	7.59901	1.66378e-13	3.68901e-10	4.42681e-09	6.27919	6.36603	6.05243	7.84004	8.4678	8.38543	7.94953
Fosl1	1.85891	1.07574	0.0035986	0.128097	95.7479	1.19068	0.7329	0.445359	2.05841	1.60696	1.00354	2.75178
Gm16386	1.85138	-0.725447	0.00687169	0.198303	182.835	0.36905	0.379508	0	1.01725	0.870405	0.496819	0.757347
9530052C20Rik	1.84037	-0.318824	0.00425579	0.1448	113.234	0.302408	0.679691	0	0.914116	1.24126	0.901397	1.00649
AU018091	1.83758	3.22396	1.27585e-06	0.000381421	0.0339465	2.18787	2.65439	1.57971	3.57759	4.38379	3.86907	3.57128
Syn2	1.8233	2.7043	1.56805e-06	0.000448614	0.0417211	2.01136	1.86707	1.51272	3.11001	3.8379	3.61852	2.79657
Fbxo40	1.82175	4.71951	3.10214e-10	2.84616e-07	8.25385e-06	3.47823	3.4099	3.58862	4.96392	5.57943	5.6832	4.89129
1700012B09Rik	1.79649	1.2361	2.09931e-05	0.00349101	0.558562	0.714842	0.679691	1.23646	1.7344	2.46744	2.05372	2.11958
Sema4f	1.79301	2.27862	2.3137e-06	0.00060951	0.0615606	1.2972	1.32452	1.85678	2.59149	3.00273	3.34135	2.96303
Immp2l	1.79119	-0.181797	0.000384962	0.0299494	10.2427	0.36905	0.311176	0.445359	1.28865	1.08439	0.829053	1.1515
Serpinb9b	1.78707	4.20659	4.57461e-07	0.000169868	0.0121717	2.70897	3.30839	3.10345	3.89446	5.10106	4.6401	5.29607
Chit1	1.78132	-0.660432	0.00656974	0.191878	174.801	0.232539	0.566997	0	0.723929	1.01653	0.791474	0.757347
Fgd2	1.77313	0.593492	0.00946619	0.238285	251.867	0.608528	1.13986	0	1.62978	1.73915	1.65391	1.40397
Sv2b	1.77119	2.63811	0.000735721	0.0456301	19.5753	1.8102	2.43112	0.666926	3.08649	3.67136	3.53571	2.87177
Krt14	1.76596	2.99965	1.07365e-07	5.0575e-05	0.00285666	1.5479	2.22372	2.30246	3.73717	3.55659	3.55826	3.76406
Aox1	1.76045	4.82348	1.10987e-10	1.2862e-07	2.95302e-06	3.91173	3.4099	3.53898	4.98528	5.52857	5.52476	5.54774
Blvrb	1.74841	4.49349	9.05274e-05	0.0106108	2.40866	2.79631	2.98562	3.95104	4.14276	5.15334	4.40528	5.96816
Lims2	1.74086	2.70998	1.64776e-05	0.00285305	0.43842	1.60431	1.69004	2.19261	2.84617	3.99602	3.5243	2.90283
Gm1574	1.74028	1.01402	6.52875e-05	0.00823272	1.7371	0.813857	0.928044	0.746828	1.67254	2.48009	1.86762	1.51537
Cacnb4	1.73764	-0.809573	0.00746372	0.209259	198.587	0.36905	0.379508	0	0.64023	0.908346	0.630528	0.801974
Hspa1a	1.73589	3.09388	0.00560519	0.173214	149.137	2.05249	2.61242	1.68488	2.52304	3.2144	2.55766	5.04075
Asb15	1.73347	0.65576	0.000178755	0.0176153	4.75613	0.608528	0.833769	0.582337	1.41993	1.93566	1.9208	1.18558
Pir	1.73251	4.42149	3.06204e-08	1.73344e-05	0.000814716	2.97809	3.20861	3.60479	4.60134	5.2114	4.62148	5.46517
Mmd	1.72789	7.31445	2.27146e-07	9.29796e-05	0.00604368	5.88571	6.22922	6.05636	7.04119	7.93675	7.431	8.62549
Ndrg2	1.7181	3.92114	4.05143e-07	0.000158524	0.0107796	2.94571	2.81105	2.80993	4.03628	4.85372	4.96947	3.96876
Bfsp2	1.71787	-0.672339	0.00890608	0.229813	236.964	0	0.379508	0.396649	1.01725	0.664114	0.936253	0.563602
Ankrd55	1.68301	0.163841	0.00145728	0.0718034	38.7738	0.302408	0.507168	0.666926	1.17428	1.84075	1.12936	0.928127
Dfna5	1.67776	3.28902	3.2126e-06	0.000806392	0.0854776	2.47182	2.62654	1.87468	3.26475	4.29349	3.78552	4.15231
Sec1	1.67547	-0.35316	0.00821486	0.220114	218.573	0.432748	0.624444	0	0.803037	1.21122	0.865679	1.04413
Srxn1	1.66735	5.98278	4.55857e-05	0.00621999	1.2129	4.42772	4.78971	5.12162	5.91303	5.97764	5.87056	7.57352
Mal	1.66304	4.34607	1.6394e-05	0.00285305	0.436196	2.83219	2.94109	3.81401	4.11977	5.56911	5.11728	4.5491
Abcc4	1.65457	4.16288	9.17285e-06	0.00182136	0.244062	3.31033	3.1115	2.90006	4.13131	4.34972	4.50732	5.55101
Fgfbp1	1.65272	4.88387	7.83815e-07	0.000260687	0.020855	3.43222	3.85001	3.98439	5.24284	6.27402	4.97577	4.96182
Ptprn	1.65258	0.18454	0.000566171	0.0382006	15.0641	0.493752	0.7329	0.346236	1.28865	1.11716	1.27262	1.54192
1190002F15Rik	1.64315	1.05833	0.00140347	0.0699806	37.3421	1.07567	0.784216	0.785179	1.60792	2.15667	1.15917	2.54415
Ube2c	1.64118	4.99537	1.07716e-06	0.000337177	0.0286601	3.5802	4.153	3.88194	5.41798	5.38962	4.78099	6.26768
Fth1	1.62277	11.1362	1.78738e-09	1.48615e-06	4.75569e-05	10.1648	9.99387	9.64651	11.2192	11.936	11.3539	12.0421
Cd27	1.62169	-0.222111	0.00122545	0.0640582	32.6056	0.36905	0.44475	0.396649	1.08213	1.35554	0.970287	0.757347
Ccdc150	1.60571	2.27531	0.00174486	0.080182	46.4254	1.85739	2.04591	0.666926	2.77927	3.61512	2.76576	2.5042
Xdh	1.60373	4.68247	0.000486236	0.0350169	12.9373	4.22226	2.8477	3.45821	4.23837	5.33321	6.10403	4.52268
Il21r	1.59853	1.75815	5.76068e-05	0.00770223	1.53274	1.60431	0.833769	1.3172	2.77927	2.46744	2.46521	2.28592
Hspb1	1.59763	8.15538	4.75079e-06	0.00108438	0.126404	6.90046	7.23118	6.84109	7.69656	8.95733	8.13889	9.40773
Ankrd37	1.59679	2.00488	0.000354363	0.0283677	9.42853	1.36407	1.7167	1.23646	2.64615	3.49558	2.02162	2.3919
Gm19589	1.59271	0.670325	0.00968946	0.241619	257.807	0.36905	1.32452	0.293998	1.94089	1.35554	1.35222	1.82745
Slc26a7	1.58795	2.10953	0.00918877	0.234631	244.486	1.42799	2.20501	0.492479	2.56903	3.6036	2.63395	2.08388
Foxq1	1.58127	3.8472	0.000120041	0.0129835	3.19393	2.34512	2.66812	3.41606	3.39813	5.05529	4.48689	4.39011
Gm12279	1.57264	-0.00273169	0.000927343	0.0537556	24.6738	0.36905	0.624444	0.445359	0.914116	1.27069	1.18838	1.34487
6330439K17Rik	1.56575	0.975093	0.000308815	0.025597	8.21663	1.03521	1.09991	0.445359	1.71407	2.02472	1.9208	1.8057
Gm3934	1.55661	1.19354	0.00221854	0.0956982	59.0286	0.608528	0.679691	1.46627	1.94089	1.87947	1.6114	2.57019
Gm7361	1.55643	0.351577	0.000261955	0.0228498	6.96983	0.552281	0.784216	0.492479	1.51699	1.40945	1.40294	1.31439
Xkr5	1.55558	2.56841	0.000332231	0.0269502	8.83968	1.57638	1.7167	2.20681	3.20774	2.63521	2.77542	3.90881
Bnip3	1.55541	7.20252	0.000129437	0.0136664	3.44394	5.60209	6.67386	5.77123	7.24175	8.68691	7.65579	6.62598
Ifitm1	1.54846	2.42192	0.00244308	0.102206	65.003	1.03521	2.22372	1.80172	2.32283	3.84769	2.37916	3.32597
Gfra2	1.53962	1.7371	0.000489721	0.0350169	13.03	1.26256	1.21658	1.41827	1.94089	2.9582	2.85043	1.86999
Acox2	1.53612	1.33999	0.000924281	0.0536951	24.5924	1.11504	1.35877	0.70743	1.7344	2.79564	2.05372	1.82745
Slc11a1	1.52966	3.04912	2.33128e-05	0.00381482	0.620283	1.8102	2.29622	2.54525	3.01352	3.96934	3.87807	3.63434
Serpinb1b	1.52313	2.37829	0.000330565	0.0269502	8.79534	1.76142	2.22372	1.06002	2.67798	3.48307	2.76576	3.15588
Eppk1	1.5186	2.02594	0.00284861	0.111376	75.793	1.9254	1.28943	1.18001	2.53467	2.15667	3.51279	2.18844
Fam189a1	1.51018	0.894923	0.0031072	0.117768	82.6733	0.950697	0.507168	1.02839	1.54026	1.98975	2.2604	1.1515
Syn1	1.50936	4.42609	1.89769e-06	0.000513863	0.0504917	3.66221	3.7885	2.73353	4.84979	5.23212	5.12107	4.64102
Nmnat3	1.509	-0.156875	0.00837964	0.222512	222.957	0.0817491	0.44475	0.70743	0.764025	1.29953	1.24509	0.96784
Car9	1.50144	4.75024	0.0077152	0.212944	205.278	2.80837	4.65146	3.16291	4.3934	6.49427	5.10776	3.89343
Txnrd1	1.49926	8.11519	1.12148e-07	5.0575e-05	0.00298392	7.1712	7.14547	6.76217	8.18877	8.63199	8.26721	9.20963
Mrvi1	1.49685	1.94548	0.000113575	0.0124073	3.0219	1.19068	1.79384	1.34314	2.42641	2.73359	3.03058	2.317
Nid1	1.4957	9.1264	2.94023e-05	0.00443614	0.782307	7.90181	8.61953	7.36126	9.27947	9.31303	9.17241	10.4019
Myo7b	1.49232	0.876371	0.00340272	0.124706	90.5362	0.662664	0.507168	1.23646	1.83194	1.71794	2.17542	1.21888
Tigit	1.47006	3.35503	4.38339e-07	0.000166744	0.0116629	2.34512	2.74783	2.51134	3.73213	4.17787	3.74678	4.07259
Hmx2	1.46758	0.0632328	0.00385324	0.135259	102.523	0.493752	0.44475	0.625252	1.2609	1.05086	0.791474	1.64351
Nkd2	1.45676	4.78194	0.00156205	0.074751	41.5615	3.73981	3.03941	4.36911	3.96066	5.79223	5.98319	4.66235
Slc4a4	1.45154	1.2501	0.000235142	0.0209245	6.25642	1.26256	1.21658	0.666926	2.21125	2.00734	1.97209	2.0657
Apln	1.44491	2.42461	0.00601573	0.181681	160.061	1.19068	2.62654	1.18001	3.49661	2.84538	3.24037	2.4631
Gm2694	1.44216	2.90367	0.000506201	0.035571	13.4685	2.1314	2.10765	2.31562	2.90115	4.36345	2.84126	3.48496
Uchl1	1.44154	2.79619	0.000727201	0.0452071	19.3486	1.88042	1.69004	2.56743	2.79871	3.5325	2.95611	4.04964
Tmem45a	1.43842	4.69903	0.000185396	0.0180031	4.93284	3.39272	4.51001	2.95155	4.6768	5.88435	5.06312	5.07297
Depdc1b	1.43683	1.9686	0.00881723	0.228735	234.6	1.60431	1.95926	0.746828	2.82737	2.1248	1.9208	3.34871
Fam129a	1.42172	2.10286	6.37568e-05	0.00810019	1.69638	1.51884	1.93676	1.3172	2.4012	2.88398	2.86859	2.92318
Aspm	1.41979	5.56383	6.16416e-05	0.00794541	1.6401	5.01899	4.56607	4.03698	6.25125	5.06372	6.07402	6.4945
Nek2	1.40011	4.99169	0.000469745	0.0340559	12.4985	4.28401	4.4792	3.11102	5.53412	4.70267	5.09625	6.21915
Cd24a	1.39926	3.71091	0.00133666	0.0681312	35.5645	2.61599	3.35156	2.60007	3.41081	5.2076	4.21613	3.57771
Acsbg1	1.37776	3.73812	4.8146e-06	0.00108561	0.128102	2.70897	2.99654	3.065	4.37409	4.05217	3.98181	4.63178
Kifc5b	1.37179	2.92506	0.000212158	0.0196877	5.64489	2.27734	2.382	2.08912	3.49661	2.92157	3.28161	4.09069
Abca13	1.37002	0.145094	0.00253017	0.103929	67.3201	0.432748	0.624444	0.666926	1.20373	1.21122	1.03604	1.54192
Pgbd5	1.3664	0.854582	0.00485047	0.158997	129.056	0.608528	0.507168	1.34314	1.44482	1.71794	1.9381	1.84888
Gas2l3	1.36175	4.95125	4.2486e-05	0.00591845	1.13042	4.17182	4.4714	3.30166	5.41798	5.0721	5.15846	5.98882
Ankrd33b	1.3612	5.61844	7.72262e-08	3.8769e-05	0.00205476	4.86875	4.87798	4.25077	5.85272	6.24188	6.10499	6.24261
Mki67	1.35328	7.72858	0.00042315	0.0320762	11.2588	7.04121	6.69748	6.50718	8.61335	6.96671	7.68715	8.82197
Slc16a11	1.35161	4.27179	0.00115122	0.0617551	30.6305	2.85562	3.1115	4.02502	3.76214	5.04042	4.43909	5.44947
Mrgprf	1.35157	3.77417	4.24766e-06	0.00101099	0.113017	2.84395	3.31713	2.73353	3.99054	4.52785	4.20188	4.49236
Ppl	1.34983	2.1202	0.000417676	0.0317518	11.1131	1.83399	1.84307	1.23646	2.82737	2.32041	2.86859	3.0018
Phospho1	1.3458	3.32944	3.30049e-05	0.00482506	0.878162	2.89006	2.16685	2.64246	4.0485	3.76739	4.04705	3.62816
Camk1d	1.3433	1.94173	0.000291225	0.024756	7.74862	1.26256	1.79384	1.51272	2.6136	2.26299	2.55766	2.97282
Limch1	1.33997	5.64639	2.45616e-05	0.00388994	0.65351	4.99281	4.90721	4.18057	6.39623	6.33536	6.29741	5.25252
Ina	1.33758	-0.281105	0.00684565	0.197981	182.142	0.552281	0.44475	0.346236	0.841022	1.08439	1.09892	0.928127
Plin4	1.33603	2.13765	0.00485231	0.158997	129.105	2.27734	1.25346	1.23646	2.64615	2.54174	3.33483	2.43504
4932412H11Rik	1.32901	0.576547	0.0063193	0.187991	168.138	0.860927	1.05882	0.346236	1.2609	1.51158	1.8124	1.51537
Prr11	1.32748	4.90492	0.000107528	0.0119209	2.86101	4.1483	4.2611	3.63135	5.32889	4.87543	4.86932	6.14096
4833427G06Rik	1.32668	0.644211	0.00250897	0.103498	66.7561	0.950697	0.784216	0.666926	1.49333	2.04189	1.52245	1.18558
Fancd2	1.31589	2.7664	0.00326746	0.121486	86.9374	2.25988	2.39856	1.76382	3.39813	2.36202	3.13179	4.03101
Gm1078	1.30506	1.516	0.00672322	0.195076	178.885	1.39638	0.679691	1.57971	1.95828	2.1248	2.80401	1.93154
Birc5	1.30055	4.67441	0.000403726	0.0310812	10.7419	3.75235	3.9205	3.83701	5.10133	4.67542	4.33191	6.01037
BC030867	1.29815	1.58072	0.00936311	0.236585	249.124	1.63172	1.28943	0.996061	2.33619	1.62985	1.84945	3.02081
Ysk4	1.29609	1.94151	0.00119671	0.0629268	31.8409	1.8102	1.76858	0.996061	2.47553	2.81574	2.83204	2.27012
Dusp13	1.28601	5.09765	5.38436e-06	0.00119695	0.143262	3.87207	4.18199	4.58829	5.26221	6.13193	5.44683	5.38493
Kif4	1.28456	4.49125	0.0032692	0.121486	86.9837	4.16246	3.54248	3.14828	5.37655	3.64913	4.56414	5.59764
Ccnb1	1.28409	5.38128	0.00188231	0.0848859	50.0827	4.18113	5.27995	3.63135	5.66164	5.56911	5.10009	6.65971
Cbr3	1.27994	4.23026	0.000404183	0.0310812	10.7541	2.99929	3.53501	3.69819	4.06866	4.60497	4.42074	5.47554
Ampd3	1.27792	5.59136	4.76837e-06	0.00108438	0.126872	4.88877	4.82076	4.43391	5.39262	6.39587	5.9323	6.38141
Kif11	1.27553	5.3596	0.000294325	0.0248607	7.83111	4.58668	4.91873	3.82325	5.98795	5.247	5.2906	6.4601
Kif23	1.27249	5.01304	0.00022658	0.0203669	6.02861	4.09023	4.56607	3.78118	5.57414	4.80929	5.04327	6.16251
Rbks	1.26833	1.05828	0.00183362	0.0831128	48.7872	1.07567	1.25346	0.746828	1.86918	1.98975	2.10057	1.51537
Abca8b	1.26801	3.92191	0.000168849	0.0168893	4.49255	3.56607	3.18016	2.62142	4.41874	4.56692	4.73966	3.87788
Spint1	1.26792	2.56064	0.00809945	0.218784	215.502	1.57638	1.69004	2.56743	1.99244	3.58615	3.30847	3.34117
Ncaph	1.26573	4.52108	0.00333962	0.123071	88.8571	3.95033	4.1084	2.80993	5.05764	4.2572	4.27859	5.84161
Tiparp	1.25971	6.69589	0.000226158	0.0203669	6.01739	5.64474	6.16291	5.58269	5.9197	7.73711	7.24629	7.25428
Gprc5a	1.25791	4.06911	0.000653913	0.0419245	17.3987	3.36033	3.72426	2.68365	4.04444	4.46241	4.25116	5.25252
Iqgap3	1.25203	5.10713	0.000288575	0.0246332	7.67811	4.45098	4.40328	3.94258	5.78491	4.63073	5.30067	6.16251
Macc1	1.24337	2.56799	0.00083674	0.0496945	22.2631	2.4256	1.93676	1.68488	3.23653	2.80573	3.48952	2.98255
Gxylt2	1.23968	5.29217	7.2836e-05	0.00901371	1.93795	4.94173	4.31444	3.97197	5.25871	5.96081	6.19139	5.46169
2410076I21Rik	1.23893	2.34205	0.00623018	0.186045	165.766	2.1314	2.24219	0.996061	2.77927	3.5203	2.64453	2.76311
Ckap2l	1.23727	5.51976	0.000332056	0.0269502	8.83501	4.71712	4.96116	4.32423	6.09988	5.2745	5.41165	6.69341
Vldlr	1.23211	4.82712	0.000430019	0.0323685	11.4415	4.15304	4.02553	3.89953	4.89337	5.76922	5.78829	4.2761
Cenpf	1.23192	6.58344	0.000530005	0.0367235	14.1018	6.10929	5.39378	5.57039	7.3707	5.88316	6.97174	7.42539
Car8	1.2307	3.44262	7.8104e-05	0.00953263	2.07811	2.4869	2.68171	3.07277	3.7422	4.18562	3.63452	4.25619
Serpinb1c	1.22974	1.30089	0.0077781	0.214236	206.952	1.03521	0.7329	1.60136	1.51699	2.15667	2.3536	2.13711
Fam83d	1.22546	4.07471	0.00278963	0.110016	74.2236	2.98873	3.72426	3.21301	4.40612	4.11841	3.69683	5.45647
Smyd4	1.2243	4.63594	1.22495e-05	0.00229522	0.325922	3.66221	4.23367	3.59942	4.82867	5.4162	4.79293	5.36089
Tsku	1.22389	4.74745	0.00014495	0.0150066	3.8567	3.81345	3.73734	4.26101	4.26306	5.5853	5.33045	5.44068
Htatip2	1.22029	1.08828	0.00753604	0.210843	200.512	1.15336	0.784216	1.20851	1.36884	1.95392	1.6747	2.43504
Pkhd1	1.21582	5.23384	0.000383137	0.0298948	10.1941	4.81598	4.63757	3.55016	5.76158	5.876	6.01105	4.93952
Ckap2	1.21157	5.06025	0.000437439	0.0325627	11.6389	4.23125	4.66178	3.79064	5.30191	5.3192	4.8351	6.27759
Hspa1b	1.21066	5.33968	0.00378306	0.133496	100.656	4.30544	4.78026	4.4814	4.81204	5.6553	4.93972	6.85767
Prr7	1.20932	1.19145	0.00259792	0.105229	69.1228	1.19068	1.32452	0.858951	1.58572	1.91717	2.20431	2.13711
Isg20	1.20468	3.09608	0.00157426	0.0749612	41.8864	2.4869	2.96353	1.85678	3.57759	4.22373	3.32829	3.27147
Aldoc	1.20185	1.74739	0.00466643	0.15462	124.16	1.60431	1.79384	0.929134	2.19667	2.82569	2.57987	2.00972
Sgol2	1.20155	4.62178	0.00112995	0.0611071	30.0647	4.01418	4.22441	3.14828	5.04752	4.56989	4.59173	5.80782
Plk1	1.20001	4.99757	0.0010305	0.0579671	27.4185	4.23572	4.31007	4.09156	5.63891	4.46877	4.95254	6.19006
Hmmr	1.18493	5.52551	0.00297604	0.114427	79.1836	4.60753	5.42443	3.69316	6.02966	5.49779	5.3532	6.66274
AI462493	1.18459	2.48111	0.0011389	0.0613279	30.3027	1.85739	1.74287	2.34159	2.75958	3.51416	2.64453	3.24747
Pgd	1.18434	8.22899	0.000193926	0.0185632	5.15979	7.23791	7.13006	7.72316	8.20524	8.23173	8.50453	9.38281
Stmn1	1.18218	6.14619	0.00234113	0.0993468	62.2904	5.62613	5.41224	4.8728	6.67058	5.56614	5.99667	7.42583
Wdr78	1.18197	0.816096	0.00324297	0.121188	86.2856	1.19068	0.928044	0.666926	1.60792	1.60696	1.79352	1.73841
Xirp2	1.17215	5.42688	0.00423084	0.14432	112.57	5.30724	3.81958	4.39414	5.95801	4.73997	6.35248	5.95957
Prdx6	1.17052	7.94261	1.5147e-05	0.00268677	0.403015	6.99712	7.266	7.0777	7.81222	8.60336	8.05886	8.85113
Tmem117	1.16277	3.04876	0.001651	0.0777489	43.9281	2.53123	2.72175	2.14916	2.97987	4.2572	3.55265	3.29508
Cdkn3	1.16217	3.26651	0.00228816	0.0980373	60.8812	2.32847	3.06038	2.52273	3.82509	3.52641	3.10139	4.40103
Rbpms	1.15866	1.6241	0.00665285	0.193245	177.012	1.5479	1.7167	0.89447	1.81295	2.74412	2.27409	2.34743
Lamc2	1.15681	4.46112	8.87127e-06	0.00178817	0.236038	3.58722	4.02019	3.57773	4.77327	5.23399	4.76169	4.93952
Clmn	1.15587	3.86583	0.000237592	0.0210721	6.32162	3.47823	3.19919	2.84666	4.40929	4.09804	4.71478	4.07259
Ndc80	1.15006	4.59159	0.00326697	0.121486	86.9242	3.75235	4.14812	3.66258	5.09545	4.33935	4.20903	5.90946
Lmod1	1.14754	2.6493	0.0061427	0.184053	163.439	2.5457	2.382	1.3172	3.19313	3.06284	3.5694	2.92318
Ephx1	1.14746	7.0353	1.08655e-05	0.00207985	0.289099	6.05086	6.24075	6.39075	7.10307	7.5435	7.16367	7.9374
Arhgdib	1.14391	6.67512	2.4538e-05	0.00388994	0.652883	5.47169	5.67098	6.34254	6.80277	7.44892	7.09544	7.05725
Lrrc51	1.13844	2.183	0.000849299	0.0501822	22.5973	1.8102	1.76858	1.85678	2.84617	3.25913	2.54642	2.42081
D2Ertd750e	1.13789	5.5938	0.000262789	0.0228498	6.99203	4.59018	4.97227	4.90363	6.17894	5.53465	5.44077	6.64753
Rhpn2	1.13618	2.08678	0.00176181	0.0806826	46.8766	1.39638	1.76858	1.99409	2.19667	2.87443	2.77542	2.91304
Cdca2	1.13596	3.46345	0.00270423	0.10761	71.9514	2.95658	2.99654	2.57839	4.08853	3.11244	3.75168	4.53264
Nmi	1.1323	1.60202	0.00996578	0.246431	265.159	1.33102	1.86707	0.929134	2.43884	2.4288	1.6747	2.53096
Osgin1	1.13225	4.49467	0.000348896	0.0280455	9.28307	3.37662	3.75674	4.12559	4.35453	5.26539	4.6401	5.37758
Ak4	1.13153	4.61601	0.000762773	0.0466554	20.2951	3.53738	4.35318	3.69819	5.13421	5.46952	5.25653	4.15231
Gm4285	1.12873	0.742024	0.00564558	0.174058	150.212	1.07567	0.624444	0.996061	1.79371	1.69642	1.6114	1.37472
Krt80	1.12805	5.72194	8.11875e-05	0.00977447	2.16016	5.01639	4.86314	4.99645	5.52831	6.6612	6.4233	5.78854
Wnt4	1.12269	2.57716	0.00188933	0.0850581	50.2693	2.25988	1.81866	2.23479	3.02181	3.28099	3.51856	2.58303
Kif2c	1.12183	4.71131	0.0016652	0.078005	44.306	3.89486	4.08301	4.01295	5.32219	4.40053	4.52174	5.88763
Bmf	1.12143	4.9903	9.25137e-06	0.00182334	0.246151	4.3881	4.22441	4.16611	5.16636	5.57206	5.71742	5.23432
Dlgap5	1.1163	4.6753	0.000553015	0.0377373	14.7141	3.95576	4.14812	3.78591	5.35209	4.42036	4.75926	5.64893
Kcnj2	1.11377	5.85215	0.000653269	0.0419245	17.3815	5.37974	4.75476	5.08366	5.3002	6.73431	6.65281	6.08337
Mreg	1.11288	2.60197	0.00123507	0.0643081	32.8615	1.78602	1.95926	2.55638	2.91901	3.1915	3.10139	3.41485
4930572J05Rik	1.11039	4.71754	0.000284693	0.024514	7.57482	3.45541	3.85601	4.5103	4.85676	5.28174	4.93972	5.52795
Cst6	1.10908	5.42208	0.00253537	0.103942	67.4586	3.94488	4.10336	5.46359	5.42893	6.33971	5.5517	5.99964
Frmd4b	1.10103	3.16334	0.00370571	0.131464	98.5979	2.62964	2.88343	2.28918	3.33298	4.32188	3.79979	2.93324
Cd1d1	1.09999	2.11381	0.000439071	0.0325627	11.6824	1.83399	1.79384	1.72489	2.52304	3.0288	2.57987	2.75178
Sod1	1.09246	7.67712	2.95109e-05	0.00443614	0.785197	6.65883	6.86698	7.15844	7.80683	8.28542	7.68042	8.49205
Foxm1	1.08913	4.84927	0.0039868	0.138844	106.077	4.54405	4.17239	3.58862	5.64026	4.23124	4.98828	5.78993
Gsto2	1.08728	3.67618	0.00015323	0.0156807	4.07699	2.72177	3.17055	3.26142	4.04036	4.49082	4.06291	4.01688
Nt5e	1.08654	3.61835	0.00228148	0.0979087	60.7034	2.74705	3.51995	2.65287	3.86711	4.76086	3.89588	3.69475
Ftl1	1.08637	9.31748	0.000203117	0.0190966	5.40433	8.21059	8.22955	9.03117	9.51578	9.81192	9.26615	10.1928
Pttg1	1.08581	4.4662	0.00317707	0.119576	84.5322	3.24973	4.14321	3.85965	4.77327	4.84885	3.99427	5.63204
Nusap1	1.08078	5.42996	0.00109134	0.0597473	29.0372	4.48142	5.17091	4.36911	5.78247	5.45197	5.30567	6.5593
As3mt	1.07561	3.47911	0.000677345	0.043238	18.0221	2.98873	2.88343	2.83756	3.67018	4.56692	3.87358	3.60316
Slc40a1	1.07001	5.26107	0.000740672	0.045702	19.7071	4.86009	4.5915	4.13675	5.04142	6.29834	5.90066	5.22615
Dhrs7	1.06468	5.07764	5.91547e-05	0.00779173	1.57393	4.4394	4.68559	3.95525	5.27267	5.83595	5.20565	5.67466
Kif20a	1.06455	5.67579	0.00106255	0.0587759	28.2712	4.76121	5.38133	4.64934	6.13088	5.53919	5.62831	6.75288
Hscb	1.0642	3.19562	0.000487936	0.0350169	12.9825	2.4869	2.82337	2.67346	3.53767	4.15043	3.3151	3.7124
Acyp1	1.06016	2.4278	0.00806084	0.218261	214.475	1.76142	2.36524	1.94412	2.71935	3.7308	2.41667	2.84002
Syt11	1.05684	4.26455	0.00248905	0.103176	66.2262	4.16246	3.60803	2.80993	4.57904	4.46877	5.07685	4.63486
Ccnb2	1.05675	4.95915	0.00117489	0.062396	31.2604	3.86053	4.79909	4.01295	5.23928	5.33669	4.77378	5.98277
Cep55	1.05058	4.63928	0.00793503	0.216763	211.127	3.49325	4.7057	3.37264	4.92466	4.91324	4.31215	5.78993
Cenpe	1.04876	5.78383	0.00157738	0.0749612	41.9693	5.25973	4.95277	5.00053	6.45482	5.2265	5.94091	6.72852
9030617O03Rik	1.04545	4.21969	6.39321e-05	0.00810019	1.70104	3.66221	3.70442	3.39761	4.48321	4.61073	4.81182	4.74753
Kif22	1.04478	4.24522	0.00798203	0.217378	212.378	3.44772	3.85001	3.52771	4.74099	3.92376	3.94378	5.52629
Egln3	1.04446	7.60857	3.57624e-05	0.0051434	0.951529	6.76473	7.09047	6.75977	7.95085	8.37304	8.12456	7.49966
2410137F16Rik	1.03758	2.89182	0.00802951	0.218001	213.641	1.94737	2.77345	2.45298	3.07856	3.86227	3.71702	2.71724
Olfm1	1.0353	7.86864	0.000157396	0.0159841	4.18783	7.30327	6.67046	7.34611	7.8259	8.54114	8.55341	8.04806
Pbk	1.03497	4.25294	0.00555577	0.17269	147.822	3.24086	4.00404	3.55572	4.36435	4.59628	3.89145	5.48754
Hsph1	1.03226	7.72013	0.000116216	0.012621	3.09215	7.31969	6.8178	6.78601	7.90312	7.81751	8.08725	8.55472
Kif14	1.03008	3.87518	0.00529549	0.167935	140.897	3.43222	3.25482	3.16291	4.49219	3.34464	4.18387	4.8731
Cat	1.02957	6.69661	0.000677651	0.043238	18.0303	5.90408	6.45382	5.44425	6.46929	7.3185	6.86781	7.55815
Ccdc18	1.02617	2.21987	0.00630291	0.187796	167.702	1.9254	1.66287	2.07371	2.9541	2.29199	2.59085	3.19823
Ptgs2	1.02379	4.80185	0.00628257	0.187399	167.16	4.01418	4.75476	3.39761	4.37409	5.32095	5.01705	5.85623
Cenpa	1.02275	4.847	0.000994795	0.0564361	26.4685	3.9394	4.24287	4.36911	5.27961	5.2076	4.47509	5.84428
Gdnf	1.02158	4.03662	0.000714347	0.044944	19.0066	3.61494	3.31713	3.36633	3.85324	4.88735	4.63746	4.41546
Spc25	1.01687	4.49274	0.00424254	0.144534	112.881	3.7208	4.21509	3.59942	4.73091	4.66715	4.17295	5.70288
Ly6a	1.0156	6.74873	0.00059007	0.0391204	15.7	5.70886	6.45877	5.88043	6.66132	7.69058	6.6217	7.40429
Serpinb9d	1.01426	2.84168	0.00690112	0.198721	183.618	1.96902	2.88343	2.20681	3.36592	3.91912	2.90424	3.09442
Bub1b	1.01098	5.48001	0.00766288	0.212603	203.886	4.88592	4.61295	4.90798	6.04906	4.71074	5.42858	6.6544
Spag5	1.01001	4.69708	0.00465173	0.154518	123.769	4.06532	4.45169	3.55016	5.23928	4.39385	4.67921	5.77181
Wnt10b	1.00911	2.93842	0.0025984	0.105229	69.1357	2.31163	2.66812	2.45298	2.85548	3.95582	3.39871	3.42202
Gstp1	1.00869	7.33106	0.000621119	0.0405052	16.5261	6.43313	6.21877	7.07577	7.46645	7.70075	7.31908	8.26158
Serpinb9c	1.00652	2.92666	0.0021134	0.0926295	56.2313	2.4869	2.62654	2.30246	3.39813	3.39227	3.81859	2.99221
Mgst1	1.00382	4.31378	0.00465042	0.154518	123.734	3.24086	3.6222	4.11433	4.08853	5.27994	4.18024	5.13316
Rilp	1.0007	2.13827	0.00140451	0.0699806	37.3697	1.685	1.81866	2.02646	2.88305	2.81574	2.54642	2.64559
Plekhh3	-1.00307	4.94124	0.000397881	0.0308642	10.5864	4.73302	5.27323	5.93475	4.38699	4.70267	4.42688	4.58785
C1qtnf3	-1.00367	9.50803	0.0013535	0.0688087	36.0125	9.50734	10.3364	9.865	8.74753	9.85711	8.80072	8.35907
Erdr1	-1.00437	1.91041	0.00268539	0.107418	71.4503	2.45658	2.20501	2.93459	1.81295	2.07563	1.7154	1.84888
Extl1	-1.00609	2.63514	0.00163612	0.0774575	43.5322	3.41655	3.12151	3.07277	2.41386	2.40246	2.77542	2.02862
Kctd11	-1.01375	5.35301	6.21132e-05	0.00794541	1.65265	5.7312	5.66415	6.00346	5.27094	4.59918	4.95467	4.72453
Sox11	-1.01455	7.99603	0.00153525	0.0745411	40.8485	8.76251	7.78644	8.56199	7.6337	7.50029	7.98249	6.63371
Gpx3	-1.01924	6.493	0.00320233	0.120345	85.2045	6.608	6.51206	7.47487	5.63351	6.81205	6.05928	5.1698
Nt5dc2	-1.01967	6.53601	0.000814954	0.0490484	21.6835	6.46108	6.67216	7.5537	6.58153	5.90678	5.72367	5.90563
Gm7325	-1.02175	5.5265	0.00364716	0.129559	97.04	5.45453	6.09468	6.27845	4.47417	6.02806	4.87831	4.39376
6030419C18Rik	-1.02522	6.25086	0.00252573	0.103929	67.202	5.98466	6.06775	7.492	5.73535	5.78969	6.05532	5.5062
Postn	-1.02937	8.66132	0.00142241	0.0704768	37.846	8.82226	9.79352	8.32651	8.55295	8.43039	7.92183	7.62449
Zbtb46	-1.03175	0.76009	0.00711097	0.201782	189.202	1.36407	1.69004	1.89235	1.01725	1.38274	1.03604	0.928127
Actb	-1.03233	10.139	0.00408989	0.140922	108.82	10.1952	9.46759	11.3887	9.67951	9.27417	9.8136	9.73978
Iffo1	-1.03307	7.35363	1.26723e-05	0.00232533	0.337173	7.66085	7.5963	8.08514	6.83901	7.12009	6.93935	6.55034
Agpat1	-1.03392	6.15186	0.00514264	0.164459	136.83	5.72961	5.77295	7.5125	5.61719	5.61858	5.80253	5.68661
Dusp6	-1.03828	4.57329	2.58721e-05	0.00401573	0.688379	4.6978	5.27323	5.14023	4.14656	4.30775	3.93519	4.22785
Slc4a3	-1.03981	6.28078	2.39212e-05	0.0038574	0.636471	6.61402	6.63683	6.93149	5.76529	6.17244	5.87955	5.31352
2310002L09Rik	-1.0408	2.1721	0.0094265	0.237961	250.811	2.34512	3.15113	2.83756	2.19667	2.63521	1.52245	1.59361
Gp1bb	-1.04299	1.92441	0.00652984	0.191132	173.739	2.47182	2.16685	3.00127	2.21125	1.48672	1.88557	1.71526
Camk2n1	-1.04764	3.40053	0.00123784	0.0643268	32.9353	3.5446	3.56466	4.46673	3.07059	3.1286	3.2193	2.82928
Pcdhgc5	-1.05093	1.32799	0.00760274	0.211596	202.286	1.96902	1.98142	2.32866	1.54026	1.1492	1.8124	1.08081
Pdgfb	-1.0571	4.87165	9.45611e-05	0.0107996	2.51599	5.01639	5.21599	5.72512	4.63417	4.60785	4.43605	3.94409
Ccdc109a	-1.06001	5.67464	0.000127396	0.0135045	3.38963	6.15839	5.74893	6.43213	5.11883	5.22462	5.62297	4.6714
Asns	-1.06046	6.50763	0.000149641	0.0154321	3.98149	6.6166	7.51177	6.60355	6.36805	5.73664	5.72117	6.13334
Itga4	-1.06148	4.65066	0.0056659	0.174482	150.753	5.46599	5.45047	4.19132	4.95745	3.99161	4.03504	3.40765
Sqle	-1.06545	7.45781	4.30207e-06	0.00101297	0.114465	7.83634	7.8191	8.07574	7.1421	6.68598	6.85932	7.07781
Apol6	-1.0665	0.843545	0.00652621	0.191132	173.643	2.01136	1.39224	1.74448	0.983686	1.05086	1.3778	1.08081
Vav3	-1.06728	3.48533	9.18513e-05	0.0106256	2.44389	4.16246	4.06237	3.82325	3.18577	3.3167	3.19071	2.80756
Id3	-1.06888	3.73419	0.00581795	0.177809	154.798	4.16715	3.78221	4.66741	2.54622	4.17008	3.34784	2.92318
Itgb1bp2	-1.07118	6.28275	1.98065e-06	0.000526993	0.0526993	6.60195	6.63071	6.98137	5.75164	5.98543	5.61088	5.816
Pacsin1	-1.07495	3.95776	0.000288386	0.0246332	7.67308	4.73618	4.44374	4.19489	3.50846	3.89097	3.73197	2.96303
Mamdc2	-1.07503	6.13936	2.33704e-05	0.00381482	0.621815	6.52275	6.72892	6.57374	5.90184	5.77693	5.75207	5.00302
Sdpr	-1.07515	5.79103	1.12469e-05	0.00213747	0.299245	6.25076	6.3146	6.23062	5.54423	5.51787	5.28216	4.77017
Fhdc1	-1.07572	1.43507	0.00840558	0.222756	223.647	2.18787	2.31378	2.10437	1.71407	1.05086	1.09892	1.93154
Cnr1	-1.08038	5.63574	5.29692e-05	0.00711794	1.40935	5.94562	6.55424	5.72881	5.41798	5.3829	5.02315	4.68338
Smoc2	-1.0819	3.38744	0.00104245	0.05827	27.7365	3.75235	4.00944	4.02502	3.62734	2.66875	2.71648	2.90283
Fibin	-1.08378	3.24218	0.00119535	0.0629268	31.8046	3.50811	3.75674	4.06842	2.75958	3.43838	2.97299	2.27012
Gm14295	-1.08494	1.96518	0.00290059	0.112822	77.176	2.16929	2.83559	2.83756	1.75444	2.14082	1.3778	2.11958
Peg10	-1.08501	4.5278	0.00110613	0.0602798	29.4307	5.29658	5.22994	4.41874	4.53627	3.35841	3.83715	4.30352
Col14a1	-1.08578	2.52545	0.000694677	0.0440078	18.4833	3.0711	3.20861	3.1409	2.64615	2.10859	2.40427	1.93154
Plau	-1.09133	5.1975	9.16067e-07	0.000297241	0.0243738	5.55992	5.85474	5.6335	4.73596	4.91557	4.61612	4.61624
Lrrtm2	-1.09218	1.06812	0.00869958	0.227154	231.47	1.33102	1.9139	2.31562	1.36884	1.40945	0.901397	1.31439
Best3	-1.09669	1.49793	0.000947431	0.0546817	25.2083	2.53123	2.16685	2.04238	1.31588	1.69642	1.54521	1.568
Erf	-1.09689	5.83556	0.00380183	0.13398	101.155	5.41565	5.59758	7.19629	5.66826	4.95915	5.11728	5.47554
4930404N11Rik	-1.09779	3.68504	0.00196137	0.0877077	52.1861	4.14355	3.51236	4.73019	3.33963	3.0544	3.69683	2.94324
Hoxc8	-1.10479	0.921338	0.0057538	0.176373	153.091	1.76142	1.32452	2.17827	1.01725	1.35554	1.09892	1.18558
Atp6v1c2	-1.10611	2.64795	0.000557581	0.0379116	14.8356	2.83219	3.4099	3.45226	2.30935	2.73359	1.98879	2.49063
Pcsk9	-1.10647	4.76554	3.26869e-05	0.00480497	0.8697	4.90008	5.27995	5.54965	4.50111	4.06483	4.00662	4.53595
2610307P16Rik	-1.10816	1.25904	0.00590699	0.17962	157.167	1.65861	2.06679	2.37968	1.56317	1.67457	0.901397	1.25142
Ogn	-1.10898	9.36828	0.0011701	0.0622654	31.1327	9.48146	10.5749	9.04913	8.84728	9.4727	8.54444	8.22415
Syt12	-1.11063	4.43926	0.000113781	0.0124073	3.02737	4.97954	4.63058	5.18215	4.47719	3.76739	3.75168	3.79751
Sft2d1	-1.11121	4.23722	0.00961003	0.24054	255.694	3.65555	3.96566	5.70651	3.52605	4.2899	3.47773	3.79751
Tas1r1	-1.11142	5.44888	0.000222127	0.0202401	5.91012	5.83651	5.54648	6.31905	5.36844	4.77119	5.14734	4.2602
P2rx5	-1.11386	3.95243	0.000301844	0.0253346	8.03118	3.9284	4.25656	5.02277	3.50255	3.69326	3.58046	3.34117
D8Ertd82e	-1.12565	4.14347	7.61749e-05	0.00938327	2.02679	4.81	4.62707	4.56643	4.04444	3.26645	3.82326	3.51877
Tmc7	-1.12848	1.0921	0.00856928	0.225605	228.003	1.19068	2.08736	2.31562	1.14421	1.51158	1.27262	1.08081
Cyfip2	-1.12883	3.56311	5.97916e-05	0.00781403	1.59087	4.12439	4.21976	4.00484	3.27865	3.13662	3.40494	2.77435
Lix1	-1.13015	3.93638	0.00436094	0.147248	116.031	4.62809	3.77588	4.80209	2.62453	4.21997	3.75168	2.95317
Susd5	-1.1318	4.55997	1.60549e-05	0.00282896	0.427173	5.1216	4.99695	5.10845	3.87171	4.2048	4.44817	3.7124
Cpa4	-1.13392	0.38291	0.00826794	0.221039	219.985	0.950697	1.51882	1.70502	0.914116	0.83144	0.713244	1.00649
Mmp15	-1.13733	6.80711	5.1753e-05	0.0069898	1.37699	7.5112	6.94021	7.36838	6.38904	6.14291	6.68839	5.61651
Gale	-1.13918	4.30444	0.00303162	0.115894	80.6622	3.86631	4.24287	5.68258	3.96066	4.06483	3.50701	3.80849
Nab2	-1.13933	6.90773	0.00115982	0.0619665	30.8593	6.50619	6.71494	8.26148	6.37535	6.45395	6.27461	6.36571
Actn2	-1.14429	5.76447	5.88863e-05	0.00779173	1.56679	6.64965	5.63824	6.31578	5.10719	4.97488	5.61761	5.14403
8430408G22Rik	-1.1462	4.43463	0.00150138	0.0734325	39.9473	4.11471	4.66863	5.65178	3.78667	4.58461	3.69174	3.62195
4833422C13Rik	-1.14897	1.28653	0.00594412	0.180336	158.155	2.36158	2.29622	1.55772	1.28865	1.84075	1.32617	0.928127
Tgfb3	-1.14959	7.92342	5.43935e-06	0.00119695	0.144725	8.53699	8.07876	8.56319	7.49466	7.10638	7.6571	7.09696
Col13a1	-1.15086	3.07709	9.89573e-05	0.0112041	2.63296	3.63539	3.61513	3.74758	2.9541	3.00273	2.59085	2.28592
Tbc1d10a	-1.15138	4.45646	0.0054963	0.172074	146.24	4.08032	3.94326	5.9496	3.88994	3.92838	3.96924	4.11742
Ripply1	-1.15614	1.28219	0.00701407	0.199811	186.623	1.78602	1.51882	2.68365	1.20373	1.60696	1.35222	1.28325
C130080G10Rik	-1.15621	3.60328	0.00137691	0.0691232	36.6353	4.10007	4.04143	4.33073	2.85548	3.6036	3.63452	2.27012
Chst13	-1.15839	2.77937	0.00240089	0.100917	63.8806	2.86719	3.25482	3.86861	2.42641	3.10429	2.11585	2.0657
Bcam	-1.16459	5.7192	2.59595e-05	0.00401573	0.690705	6.18176	5.96587	6.47967	5.07169	5.54823	5.43469	4.46834
Mxd1	-1.16684	4.96786	4.29967e-05	0.00594189	1.14401	5.89563	5.09927	5.34505	4.3676	4.55202	4.81651	3.94409
Insig1	-1.17133	6.71624	4.2186e-08	2.24489e-05	0.00112244	7.28451	7.23349	7.13497	6.17058	6.18409	6.09153	6.18691
Qrfp	-1.17224	2.65668	0.00202386	0.0897272	53.849	2.40986	3.38518	3.75243	2.5803	2.40246	1.98879	2.44914
Osbpl10	-1.17356	1.44262	0.00248085	0.103137	66.0079	1.65861	2.22372	2.64246	1.60792	1.38274	1.24509	1.59361
1190002H23Rik	-1.17473	1.32865	0.00322732	0.120943	85.8693	1.76142	1.9139	2.58927	1.58572	1.62985	1.12936	1.1515
Tmem200a	-1.17791	2.04474	0.000381401	0.0298948	10.1479	2.34512	2.98562	2.83756	1.99244	2.17235	1.6747	1.66782
Rab44	-1.17891	3.07722	0.000304621	0.0253634	8.10504	3.50811	3.65013	3.85064	2.71935	2.84538	3.05457	2.0657
Myoz1	-1.18038	1.09459	0.00767191	0.212632	204.127	1.5479	1.45692	2.55638	1.2326	1.11716	1.18838	1.40397
Gm9948	-1.18075	0.436106	0.00438767	0.147775	116.743	1.51884	1.45692	1.46627	0.983686	0.572562	0.713244	1.18558
Nov	-1.18153	1.5554	0.00882033	0.228735	234.682	1.76142	3.02881	1.89235	1.71407	1.86024	1.12936	1.37472
Bbc3	-1.18177	2.76458	0.0040753	0.140922	108.431	2.65657	3.06038	4.05279	1.9233	2.94	2.27409	2.53096
Mfsd7a	-1.18291	5.2913	6.08234e-06	0.0013051	0.161833	5.94288	5.55758	5.89913	4.96822	4.57579	5.03123	4.3074
Col11a1	-1.18322	1.40957	0.0087478	0.227915	232.753	2.32847	2.68171	1.39366	1.69346	1.62985	1.3778	0.96784
H19	-1.18699	12.1313	1.26686e-05	0.00232533	0.337075	12.2979	12.2479	13.1468	11.7094	11.4074	11.697	11.2991
Ssbp4	-1.18704	5.94151	0.00563717	0.174	149.988	5.20149	5.4102	7.50714	5.42893	5.51172	5.14734	5.44772
Wnt2b	-1.1941	0.670917	0.00664109	0.193114	176.7	1.71093	1.17873	1.92707	1.01725	0.98136	1.24509	0.663725
Syt8	-1.19533	3.50289	0.000292704	0.0248025	7.78799	3.5802	4.03615	4.48431	3.00518	3.56849	3.02249	2.59576
Hoxb4	-1.19577	-0.165795	0.00806369	0.218261	214.551	0.950697	0.928044	1.34314	0.596486	0.791392	0.542779	0.510809
Gm14492	-1.19645	3.22013	0.000225037	0.0203659	5.98756	4.18113	3.74384	3.43427	2.29574	3.18379	2.97299	2.76311
Otog	-1.19996	4.54072	0.000170392	0.0169799	4.53363	5.26193	5.09673	4.86834	3.772	4.46877	4.39592	3.12986
Hbegf	-1.20527	4.95158	6.08463e-07	0.000213018	0.0161894	5.48865	5.31745	5.63087	4.59024	4.17008	4.44817	4.41187
Cdkn1c	-1.20528	5.07921	0.000717654	0.044944	19.0946	4.72031	5.45641	6.24874	5.15886	4.20861	4.1983	4.32662
Xlr3a	-1.21075	1.91503	0.00739498	0.207793	196.758	1.76142	3.01814	2.86468	2.1215	2.14082	1.24509	1.40397
B3gnt8	-1.22078	1.17362	0.0042167	0.144205	112.194	1.48919	1.86707	2.52273	1.1135	1.3278	1.54521	1.04413
Lum	-1.22293	1.71844	0.00497211	0.16153	132.293	2.03207	2.7861	2.53404	1.28865	2.33441	1.52245	1.11659
Kcnh1	-1.2274	2.42786	0.00973983	0.242648	259.148	3.46305	2.31378	3.26142	1.85068	2.30627	2.77542	1.25142
Zdhhc14	-1.22933	0.830776	0.00932794	0.236145	248.188	1.685	1.25346	2.19261	0.682686	1.38274	1.29965	0.801974
Rgs16	-1.23155	1.80322	0.000154455	0.0157455	4.10958	2.47182	2.83559	2.32866	1.56317	1.56005	1.7154	1.8908
Gja5	-1.23296	5.89096	0.000123476	0.013194	3.28531	6.31977	6.34909	6.58057	4.93787	5.71807	5.80725	4.29574
Pcdh18	-1.23646	3.79945	9.27986e-05	0.0106887	2.46909	4.27535	4.69568	4.12185	3.85324	3.0544	3.2193	2.96303
F2rl1	-1.23835	0.377421	0.00155635	0.074751	41.4098	1.19068	1.57818	1.55772	0.878032	0.750201	0.829053	0.887289
Arhgef4	-1.2438	0.0807373	0.00855661	0.225605	227.666	0.765199	1.28943	1.57971	0.551375	0.98136	0.58732	0.663725
Cacna2d2	-1.24391	1.15628	0.00247101	0.102889	65.7462	2.31163	2.20501	1.46627	1.34261	1.11716	1.52245	0.96784
Egr1	-1.2446	6.15561	1.60653e-07	6.78493e-05	0.0042745	6.85032	6.57352	6.62419	5.33888	5.49624	5.87169	5.46517
Chst5	-1.24525	0.350712	0.00333571	0.123071	88.7532	1.22707	1.21658	1.76382	0.764025	1.05086	0.829053	0.614532
Grin3b	-1.27133	0.853763	0.001105	0.0602798	29.4008	1.85739	1.66287	1.87468	0.841022	0.870405	1.3778	1.11659
Epha3	-1.27252	1.25988	0.00148978	0.0729992	39.6385	2.16929	1.86707	2.27577	1.60792	1.53602	1.18838	0.757347
4930483K19Rik	-1.27652	1.56151	8.78078e-05	0.0104299	2.3363	2.39394	2.27843	2.4168	1.56317	1.35554	1.6747	1.37472
Doc2g	-1.27747	2.26608	0.00113492	0.0612509	30.1967	2.75953	2.52461	3.44029	1.69346	2.5775	1.9552	1.64351
2310014L17Rik	-1.27828	0.499539	0.00118224	0.0626611	31.4559	1.33102	1.54881	1.72489	0.596486	1.08439	0.829053	1.00649
Spna1	-1.281	1.83185	0.00112267	0.0608369	29.8709	2.53123	2.85971	2.36709	2.07444	1.67457	1.77438	1.00649
Gm10560	-1.28183	-0.210889	0.00595559	0.180479	158.46	1.15336	0.7329	1.29079	0.551375	0.750201	0.58732	0.399047
Egr2	-1.28253	3.24187	2.62214e-05	0.00403279	0.697672	3.92286	3.80102	3.87307	3.07856	2.73359	2.97299	2.28592
Hspb8	-1.28489	8.32246	0.00506828	0.163854	134.852	7.58359	7.64092	9.95344	7.14827	7.78728	7.53911	8.09897
Ak1	-1.28701	8.18402	0.0027068	0.10761	72.0198	7.74481	7.45698	9.76	7.27422	7.75901	7.81468	7.21769
Plat	-1.29157	5.86327	1.40404e-07	6.02535e-05	0.00373572	6.09213	6.32113	6.7495	5.29679	5.54522	5.0827	5.02437
Ier5l	-1.29308	5.22168	0.00152217	0.0741766	40.5004	4.65838	4.93869	6.75555	4.84979	4.50017	4.32864	4.75038
Tnfrsf25	-1.29695	2.83953	9.41661e-06	0.00184226	0.250548	3.61494	3.67073	3.17018	2.23996	2.72298	2.50058	2.3323
Vcam1	-1.29728	6.10896	6.03367e-07	0.000213018	0.0160538	6.54093	6.90152	6.51647	5.83988	5.25439	4.98203	5.6881
Hgfac	-1.30017	0.132613	0.00461806	0.153991	122.873	1.2972	1.17873	1.41827	1.05005	0.791392	0.400257	0.510809
Mir133b	-1.30301	2.67492	0.00554993	0.17269	147.667	3.09098	3.73734	3.1409	1.60792	3.30252	2.13098	1.59361
Nr1h5	-1.30502	0.644593	0.00241159	0.101048	64.1652	1.36407	1.98142	1.57971	0.914116	1.38274	0.672479	0.757347
Fam78b	-1.31186	2.34282	0.000417146	0.0317518	11.099	2.99929	2.65439	3.38518	2.49948	2.17235	1.7154	1.64351
Mtus2	-1.31235	-0.220937	0.00545159	0.171455	145.051	1.11504	0.784216	1.29079	0.803037	0.524511	0.496819	0.399047
Trim72	-1.31252	8.4088	4.25567e-06	0.00101099	0.113231	8.93293	8.50016	9.30871	7.94187	7.64144	8.08409	7.11255
Gm19537	-1.31843	-0.147046	0.00274137	0.108541	72.9397	1.11504	1.09991	1.18001	0.64023	0.369938	0.672479	0.663725
Gm19578	-1.32006	1.20261	0.000301652	0.0253346	8.02606	1.96902	1.86707	2.3544	1.44482	1.05086	1.32617	1.1515
Snora73a	-1.32447	0.130071	0.00408618	0.140922	108.721	0.950697	1.17873	1.66445	0.551375	0.750201	0.865679	0.614532
Mest	-1.32978	5.27143	1.89323e-09	1.52646e-06	5.03733e-05	5.85116	5.88149	5.80195	4.43745	4.85128	4.67406	4.61624
Lrrc4	-1.33321	-0.293326	0.00634848	0.188228	168.914	0.950697	0.833769	1.29079	0.301869	0.572562	0.496819	0.757347
Fst	-1.33323	6.47012	6.19485e-05	0.00794541	1.64826	6.82309	7.0563	7.19184	5.55284	6.46035	6.06913	4.61936
C430049B03Rik	-1.33353	1.66058	0.00017958	0.0176313	4.77807	2.65657	2.56918	2.13438	1.56317	1.60696	1.12936	1.82745
Josd2	-1.33937	5.15362	0.00136949	0.0690115	36.4381	4.71392	4.70902	6.72443	4.26655	4.96141	4.53317	4.27214
2210020M01Rik	-1.34369	2.97092	0.000983502	0.0563508	26.168	3.10082	3.20861	4.26101	2.23996	3.2144	2.40427	2.0657
Ramp2	-1.34559	1.98402	0.000781432	0.0474749	20.7916	2.25988	2.50945	3.24775	1.44482	2.29199	1.56761	1.64351
Inpp5d	-1.34964	0.695164	0.00313316	0.118247	83.3639	1.15336	1.60697	2.14916	0.64023	1.18054	0.865679	1.11659
Capn3	-1.35262	4.71528	1.40972e-06	0.00041218	0.0375084	5.47169	5.57408	4.76179	4.13514	4.33587	4.25807	3.57771
Neu2	-1.36732	1.1528	0.00190847	0.0857749	50.7787	1.5479	2.14738	2.3544	1.17428	1.65238	0.672479	1.21888
Slc1a3	-1.36868	4.61098	7.75946e-06	0.00158812	0.206456	5.01899	5.633	4.88167	4.49517	3.48934	3.75168	4.01688
Slc16a4	-1.37403	1.38065	0.00014308	0.0149292	3.80694	1.90308	2.59815	2.16379	1.60792	1.29953	1.21701	1.21888
Lipg	-1.37773	4.67925	0.0010122	0.0570586	26.9317	5.16913	5.71628	4.83445	4.78306	2.86481	3.268	4.42263
Nespas	-1.38314	-0.671245	0.00952872	0.239632	253.531	1.15336	0.784216	0.582337	0.406903	0.314501	0.449346	0.45601
Mir5125	-1.38436	0.969446	0.000331573	0.0269502	8.82218	2.11207	2.02473	1.60136	0.878032	1.1492	1.3778	0.928127
BC051019	-1.38528	3.89869	0.00296046	0.114158	78.7691	3.60806	3.60089	5.46359	2.99679	4.01788	3.3018	2.69375
Rgs4	-1.38797	0.438937	0.00729818	0.205702	194.183	1.15336	2.24219	0.89447	0.841022	0.750201	0.791474	0.928127
Clec2d	-1.38815	3.41029	0.000446193	0.0328861	11.8719	3.78322	3.30839	4.7004	2.47553	3.5506	2.65503	2.68186
Myog	-1.38929	9.32016	0.000553146	0.0377373	14.7175	8.88836	9.14381	10.81	8.13937	9.24284	8.66834	8.1239
Id1	-1.39206	4.20041	0.000111061	0.0122614	2.955	4.24018	4.21509	5.54407	3.47865	3.9098	3.08596	3.81938
Scand1	-1.39431	5.28529	0.0094438	0.238148	251.271	4.26226	4.23828	7.09498	4.72076	5.08043	4.35464	4.19894
Msx1	-1.39476	1.72919	0.00797238	0.217337	212.121	1.51884	1.79384	3.44029	1.51699	1.65238	1.47582	1.59361
Gm16534	-1.39495	1.5914	0.00300335	0.11511	79.9102	2.09248	2.00324	2.94309	1.31588	1.80096	1.77438	0.757347
Chac1	-1.40275	4.47948	9.54538e-06	0.00185382	0.253974	4.39211	4.98603	5.62823	3.61643	4.32539	3.49537	3.87266
Spnb5	-1.40429	-0.49578	0.00676058	0.195733	179.879	1.03521	0.833769	0.962985	0.406903	0.369938	0.752889	0.213277
Padi4	-1.40596	1.00981	0.000511381	0.0357121	13.6063	1.48919	2.08736	2.19261	1.41993	0.98136	0.865679	1.11659
Cd36	-1.41173	5.41541	9.08661e-06	0.0018178	0.241767	5.82765	6.66019	5.22114	4.80964	5.19615	4.5697	4.23193
Gfra1	-1.41814	5.69782	1.49217e-05	0.00268258	0.397022	6.57132	5.9364	6.29848	5.50484	4.67267	5.29564	4.09518
Obsl1	-1.41954	7.75837	2.52343e-06	0.000651853	0.0671409	8.6945	8.00666	8.23401	7.23508	6.82637	7.48091	6.25771
9930013L23Rik	-1.41958	5.85228	4.94619e-09	3.65565e-06	0.000131603	6.36231	6.69832	6.25644	5.3087	5.29613	5.2181	4.71289
Egr3	-1.4288	5.00811	2.83383e-08	1.63913e-05	0.000753998	5.61416	5.95051	5.21413	4.49814	4.558	4.26494	3.94905
Igfbp3	-1.43025	2.98681	4.02657e-06	0.000973953	0.107135	3.42441	3.54991	3.98026	2.33619	2.50507	2.24658	2.87177
Trp63	-1.43053	4.81881	1.14072e-06	0.000352125	0.030351	5.609	5.59039	5.04269	4.22406	4.58167	4.21613	3.35621
I830127L07Rik	-1.43339	2.4698	2.98825e-05	0.00446676	0.795084	2.99929	3.08105	3.47003	1.86918	2.64648	1.9208	1.78362
Adm2	-1.43447	-0.348429	0.00920603	0.234846	244.945	0.552281	0.881676	1.46627	0.406903	0.664114	0.449346	0.45601
Gp5	-1.43575	-0.259025	0.00202676	0.0897272	53.9261	1.22707	1.21658	0.822537	0.456685	0.7078	0.542779	0.399047
F830016B08Rik	-1.44124	0.0349845	0.000620007	0.0405052	16.4965	1.15336	1.21658	1.41827	0.764025	0.572562	0.672479	0.510809
Dock10	-1.4421	-0.250059	0.00272099	0.107895	72.3974	0.99357	0.833769	1.36862	0.551375	0.664114	0.58732	0.277895
Nat14	-1.44521	0.469738	0.00304736	0.116329	81.0812	1.63172	0.881676	1.94412	0.551375	0.791392	0.936253	0.96784
Adamts5	-1.45258	7.45307	2.51766e-05	0.00394044	0.669875	8.35322	7.82906	7.90503	7.34985	6.31167	6.92478	5.63667
Adamts1	-1.4546	5.94341	4.37964e-08	2.28488e-05	0.00116529	6.8074	6.66191	6.09313	5.60482	4.91324	4.99449	5.24041
1700029G01Rik	-1.45794	-0.618308	0.00826209	0.221039	219.83	0.662664	0.679691	1.20851	0.188584	0.474805	0.496819	0.45601
Scml4	-1.47033	4.41937	6.36842e-07	0.000220058	0.0169444	5.31148	4.64105	5.12536	3.952	3.5203	4.055	3.32597
Gm10791	-1.47902	-0.977944	0.00702549	0.199922	186.927	0.860927	0.784216	0.492479	0.301869	0.256848	0.400257	0.277895
Galntl4	-1.48329	2.68592	0.000610598	0.0400519	16.2462	2.98873	2.46296	4.18416	2.22568	2.1248	2.03776	2.49063
Ablim3	-1.48598	5.85386	4.4605e-06	0.00104106	0.118681	6.65383	6.3786	6.36091	5.15509	5.31567	5.56429	3.92907
Acrbp	-1.48643	0.476182	0.00342198	0.125067	91.0486	1.03521	1.35877	2.08912	0.406903	0.98136	0.791474	1.00649
Zmynd17	-1.48792	3.58296	2.47531e-05	0.00389707	0.658605	4.11471	4.51762	4.10678	2.76946	3.69326	2.93041	2.20515
Mylk4	-1.49048	6.25869	3.13531e-06	0.000794488	0.0834213	6.7709	7.30331	6.42986	6.11158	5.57943	5.28385	4.66538
Jag1	-1.49832	4.40444	1.05537e-06	0.000334288	0.0280802	5.25754	5.03981	4.82528	3.98631	3.4188	4.10181	3.11225
Ctgf	-1.50431	6.46184	1.22953e-08	8.17852e-06	0.000327141	6.72393	6.73952	7.58563	5.85272	5.63706	5.52189	5.73919
Slc39a10	-1.51006	4.80098	4.38685e-07	0.000166744	0.0116721	5.18309	6.02972	4.88388	4.15789	3.93299	3.75168	4.41546
Lgals2	-1.51131	1.70487	2.38997e-05	0.0038574	0.6359	2.29458	2.47862	2.8192	1.1135	1.53602	1.77438	1.48831
Tmem158	-1.51452	6.02433	0.00300173	0.11511	79.867	5.35734	5.31527	7.76544	4.59857	5.98432	5.43011	4.59103
4930512H18Rik	-1.52023	0.423291	0.000281315	0.0243018	7.48496	1.26256	1.79384	1.55772	0.803037	1.01653	0.791474	0.45601
Pkdcc	-1.54038	2.87008	0.00069719	0.0440621	18.5501	2.56004	2.95236	4.48431	2.21125	2.63521	2.20431	2.317
Emid2	-1.55507	1.44971	0.00307809	0.116998	81.8987	1.685	1.66287	3.11855	1.51699	1.43567	1.40294	0.757347
Ak5	-1.56147	1.31574	1.77072e-05	0.00300086	0.471136	2.25988	2.08736	2.3544	1.54026	1.05086	1.24509	1.00649
Snora31	-1.58035	0.0059841	0.00122185	0.0639957	32.5098	1.2972	0.784216	1.60136	0.456685	0.83144	0.449346	0.614532
Foxs1	-1.58421	3.83736	9.45728e-05	0.0107996	2.5163	3.53012	3.98224	5.3705	3.41081	3.19917	2.80401	3.12986
Aspn	-1.5845	4.00546	0.000552582	0.0377373	14.7025	3.76478	5.58678	4.05279	3.91241	3.61512	2.75604	2.47693
Cd160	-1.58474	-0.860403	0.00455764	0.152343	121.265	0.552281	0.7329	0.996061	0.301869	0.369938	0.449346	0.145628
Rtn4r	-1.5872	2.01793	8.05503e-05	0.00974183	2.1432	2.5457	2.68171	3.19887	2.22568	1.62985	1.35222	1.28325
Frem2	-1.59348	2.65934	0.000741171	0.045702	19.7203	3.64214	3.07075	3.48175	1.77421	2.52962	2.71648	1.00649
Ppm1j	-1.59434	-0.84303	0.00478876	0.157887	127.414	0.608528	0.566997	1.09097	0.406903	0.314501	0.242097	0.339742
Ankrd23	-1.59851	7.13938	6.52474e-06	0.00138074	0.173604	6.9799	7.16072	8.60064	6.03786	6.82823	6.18687	6.02339
Colq	-1.60973	3.49407	1.92421e-05	0.00321996	0.511974	3.96117	3.54991	4.79506	2.43884	3.3377	2.97299	2.40643
Ccdc3	-1.63109	0.512242	0.00121235	0.0636235	32.2571	1.03521	1.28943	2.23479	0.878032	0.908346	0.713244	0.614532
Il12a	-1.63915	1.84728	0.000104879	0.0117249	2.79052	2.5166	3.20861	2.26224	1.28865	2.15667	1.3778	1.1515
Arf5	-1.63998	6.96574	0.00219075	0.0949338	58.2894	6.20132	5.62774	8.85223	5.79341	6.24374	6.17507	6.1453
C030019I05Rik	-1.64224	-1.00347	0.00344425	0.125121	91.6411	0.608528	0.881676	0.666926	0.406903	0.256848	0.126121	0.339742
1700055N04Rik	-1.64596	2.05553	2.48536e-06	0.000648314	0.066128	2.37785	3.17055	3.01747	1.49333	1.95392	1.77438	1.43264
Bmp6	-1.64655	-0.169119	0.000820656	0.0490484	21.8352	1.42799	1.13986	0.962985	0.246338	0.750201	0.630528	0.399047
Grip2	-1.6505	2.13765	5.04854e-07	0.000183609	0.0134327	2.91258	3.01814	2.96831	1.46928	2.0922	1.86762	1.40397
Fam171a2	-1.66359	8.13504	5.44332e-06	0.00119695	0.144831	8.21286	7.96035	9.60641	7.51205	7.04277	7.51482	6.69119
Col8a2	-1.67175	4.27608	4.64883e-05	0.00631078	1.23691	4.47387	4.86314	5.42616	4.40295	3.01147	3.11667	2.76311
Cebpd	-1.67654	4.13569	0.000362432	0.0287001	9.64323	3.43222	4.45169	5.72512	3.37889	4.09804	2.93903	2.68186
Tcap	-1.71785	4.91062	0.000514428	0.0358309	13.6874	4.56907	4.07273	6.70768	3.64892	4.60208	4.16562	3.59049
Kctd12	-1.72552	1.15316	5.63481e-06	0.0012289	0.149925	2.05249	2.16685	2.22087	1.31588	0.791392	1.24509	0.845262
Gm15867	-1.72729	3.34257	8.42333e-05	0.0100955	2.24119	3.13951	3.51995	4.93595	2.34943	3.2144	2.36644	2.4631
2210416O15Rik	-1.72828	-0.705169	0.00839786	0.222756	223.442	0.302408	0.833769	1.29079	0.12842	0.474805	0.400257	0.339742
Igf1	-1.73016	5.94175	1.09257e-07	5.0575e-05	0.00290699	6.88204	6.44588	6.5257	5.45672	4.99486	5.30067	3.90881
Airn	-1.73257	0.437232	3.513e-05	0.00510767	0.934704	1.39638	1.81866	1.57971	0.94932	0.474805	0.672479	0.757347
Nrp	-1.73822	-0.470582	0.00104738	0.0583022	27.8677	1.2972	0.7329	0.962985	0.246338	0.423324	0.630528	0.277895
Gm20022	-1.74556	-0.938095	0.00584858	0.17822	155.613	0.36905	0.784216	1.02839	0.0656387	0.369938	0.400257	0.277895
4932425I24Rik	-1.74812	-0.653501	0.00880082	0.228675	234.163	0.90651	0.379508	1.26388	0.355342	0.369938	0.542779	0.0746508
Ppef1	-1.75705	-0.859157	0.00358729	0.128097	95.4469	0.493752	0.679691	1.12126	0.301869	0.196794	0.296766	0.399047
Gm10814	-1.78312	-0.0747709	0.00539788	0.170168	143.621	1.11504	0.566997	1.78289	0.551375	0.908346	0.296766	0.213277
Ctsk	-1.78511	-0.835245	0.00913955	0.233598	243.176	0.765199	0.507168	1.09097	0.504807	0.134132	0.0644381	0.45601
Tppp3	-1.78589	5.52782	0.000692529	0.0439764	18.4261	4.69131	4.67883	7.4317	4.12747	5.08458	4.65064	4.37172
Fut7	-1.78658	0.00904951	0.00696677	0.199751	185.365	0.90651	0.507168	2.01037	0.596486	0.750201	0.542779	0.213277
Snord96a	-1.788	1.11464	0.000254106	0.0223135	6.76099	1.60431	1.63519	2.77224	0.682686	1.35554	0.865679	1.1515
Ms4a8a	-1.80199	0.458243	0.000106992	0.011911	2.84674	1.19068	1.69004	1.90981	0.456685	1.01653	0.496819	0.845262
Palmd	-1.80289	-0.176557	0.000439358	0.0325627	11.69	1.11504	1.05882	1.39366	0.723929	0.423324	0.542779	0.145628
Snora16a	-1.81399	-1.12008	0.00231544	0.0988875	61.6069	0.860927	0.44475	0.70743	0.188584	0.423324	0.126121	0.213277
Cxcl14	-1.8184	2.71887	2.69317e-08	1.59238e-05	0.000716573	3.31033	3.9205	3.30826	2.37555	2.21838	1.83104	1.8057
Tmem95	-1.82304	-0.458794	0.00016376	0.0165044	4.35716	1.15336	0.833769	1.09097	0.355342	0.369938	0.496819	0.339742
Sfrp4	-1.82324	0.606753	7.44919e-06	0.00153644	0.198201	1.96902	1.74287	1.51272	0.723929	1.05086	0.496819	0.801974
Col11a2	-1.82437	0.630346	0.000111604	0.0122704	2.96944	1.22707	1.60697	2.23479	0.64023	1.05086	0.865679	0.510809
Padi3	-1.83409	1.97725	7.4125e-06	0.00153644	0.197224	2.75953	3.40171	2.26224	1.94089	1.27069	1.3778	1.43264
Myadml2	-1.85055	0.205629	1.70914e-05	0.00293388	0.454751	1.11504	1.51882	1.68488	0.551375	0.791392	0.496819	0.563602
Adamts8	-1.85613	-1.32954	0.00857244	0.225605	228.087	0.552281	0.311176	0.822537	0.301869	0.134132	0.242097	0.0746508
Gm889	-1.86925	-1.16047	0.00148766	0.0729992	39.5822	0.608528	0.784216	0.625252	0.12842	0.256848	0.242097	0.277895
Rn7sk	-1.87356	5.42926	0.000100794	0.0113637	2.68183	4.11956	6.85277	6.38218	3.96926	4.02221	4.04705	5.25854
LOC100861687	-1.87623	-0.609052	0.00909425	0.232888	241.971	0.860927	0.239446	1.44247	0.188584	0.572562	0.185274	0.399047
Schip1	-1.88088	-0.856558	0.00129145	0.066481	34.3615	0.714842	0.566997	1.09097	0.456685	0.196794	0.185274	0.277895
Nctc1	-1.89112	0.488828	0.000205949	0.0192946	5.47968	1.33102	1.13986	2.23479	0.504807	0.945315	0.791474	0.510809
Gm10099	-1.89517	-1.06186	0.00129179	0.066481	34.3707	0.90651	0.624444	0.625252	0.188584	0.134132	0.242097	0.399047
Snord49a	-1.89988	-0.974523	0.00269197	0.107418	71.6253	0.765199	0.379508	1.02839	0.188584	0.256848	0.185274	0.399047
Gm6402	-1.9057	-1.29992	0.0028385	0.111228	75.5239	0.432748	0.507168	0.822537	0.12842	0.196794	0.242097	0.213277
Efnb3	-1.90589	-1.30746	0.00195888	0.0877077	52.1199	0.714842	0.624444	0.492479	0.188584	0.196794	0.126121	0.277895
Gm20139	-1.91818	0.0751959	4.14652e-05	0.00586843	1.10326	1.15336	1.81866	1.12126	0.551375	0.750201	0.449346	0.399047
B3galt2	-1.91989	0.570767	0.000152734	0.0156807	4.06379	1.26256	1.98142	1.87468	0.596486	1.24126	0.34944	0.614532
Chrne	-1.92018	1.31517	1.509e-05	0.00268677	0.401499	2.25988	2.66812	1.99409	1.51699	1.21122	0.901397	0.563602
Lpcat2	-1.92304	0.379228	6.07896e-05	0.00788989	1.61743	1.15336	1.4882	1.99409	0.456685	0.945315	0.449346	0.711295
Adora1	-1.93096	2.26666	1.24054e-05	0.00230818	0.33007	2.95658	2.36524	3.75243	1.2609	1.91717	2.02162	1.37472
Gm19337	-1.95335	-1.25305	0.00991322	0.245359	263.761	0.159113	0.624444	0.962985	0.246338	0.0686244	0.185274	0.277895
Map4k1	-1.9624	-0.942329	0.0017823	0.0813405	47.4215	0.608528	0.44475	1.15094	0.188584	0.423324	0.126121	0.277895
Ppapdc3	-1.98833	4.65368	1.43539e-06	0.000415124	0.0381914	4.54766	4.54391	6.35136	3.28556	4.00917	3.81859	3.27938
5031426D15Rik	-1.98834	-0.846214	0.00331831	0.12292	88.2902	0.714842	0.311176	1.26388	0.188584	0.314501	0.242097	0.339742
Hsd17b13	-1.99	1.67849	5.68397e-08	2.90833e-05	0.00151233	2.5457	2.90678	2.46484	1.49333	1.56005	0.865679	1.08081
Bc1	-2.01125	8.01303	0.00897664	0.230765	238.841	6.23074	6.10228	10.166	7.76638	6.26674	7.06623	5.00541
Mirlet7b	-2.02229	-0.257682	0.000477632	0.0345335	12.7083	0.860927	0.881676	1.6227	0.12842	0.474805	0.400257	0.614532
Arx	-2.02294	2.32953	1.65133e-05	0.00285305	0.439369	2.75953	3.00738	3.71815	1.39462	2.30627	1.8124	0.845262
Gm6718	-2.03166	-0.586042	0.000647747	0.0418275	17.2346	0.90651	0.507168	1.36862	0.301869	0.423324	0.400257	0.145628
B430212C06Rik	-2.04892	-1.02702	0.00400648	0.1393	106.6	0.493752	0.379508	1.18001	0.12842	0.134132	0.34944	0.277895
Snord83b	-2.05878	-1.52179	0.00222867	0.0959519	59.2983	0.493752	0.379508	0.666926	0.12842	0.196794	0.185274	0.0746508
Rxfp3	-2.05919	-0.437822	0.00253114	0.103929	67.3459	0.662664	0.44475	1.70502	0.504807	0.369938	0.296766	0.213277
Igfn1	-2.06639	1.82756	0.000750531	0.0461186	19.9694	3.40071	1.89067	2.68365	0.983686	1.62985	1.88557	0.339742
Blk	-2.07625	-1.18227	0.00331284	0.12292	88.1447	0.608528	0.679691	0.746828	0.188584	0.0686244	0	0.510809
Gm10604	-2.08137	-1.28667	0.0055921	0.173112	148.789	0.36905	0.311176	1.02839	0.12842	0.256848	0.242097	0.0746508
E230008O15Rik	-2.09612	-1.35773	0.00581682	0.177809	154.768	0.302408	0.379508	0.962985	0.0656387	0.134132	0.126121	0.339742
Rgs14	-2.09752	0.304365	1.912e-06	0.000513863	0.0508725	1.2972	1.81866	1.57971	0.803037	0.572562	0.542779	0.339742
Ky	-2.11109	-0.544246	0.000726103	0.0452071	19.3194	1.33102	0.624444	1.02839	0.64023	0.196794	0.242097	0.145628
Camkv	-2.11919	-1.00214	0.000931892	0.0539019	24.7949	0.493752	0.566997	1.12126	0.301869	0.196794	0.242097	0.145628
F2rl3	-2.12731	0.102445	3.07148e-05	0.00456552	0.817227	1.45891	0.972968	1.74448	0.596486	0.196794	0.58732	0.563602
S1pr5	-2.12879	0.977825	1.16462e-06	0.000352125	0.030987	1.71093	1.79384	2.56743	0.64023	1.08439	0.936253	0.663725
LOC223645	-2.14583	-0.818778	0.00430701	0.146169	114.597	0.159113	0.679691	1.41827	0.188584	0.314501	0.34944	0.145628
Cul9	-2.14823	-1.03961	0.00926207	0.234945	246.436	0.159113	0.379508	1.34314	0.12842	0.256848	0.242097	0.213277
Crybb3	-2.15135	-0.747625	0.00321607	0.120691	85.5701	0.90651	0.379508	1.26388	0.188584	0.0686244	0.542779	0.213277
Prss48	-2.16063	-0.853711	0.00649907	0.190862	172.921	0.36905	0.379508	1.44247	0.188584	0.0686244	0.296766	0.399047
Adora2a	-2.17393	-0.247916	4.23311e-05	0.00591845	1.1263	1.39638	1.25346	0.996061	0.188584	0.524511	0.630528	0.145628
Muc6	-2.17451	0.450726	0.000121699	0.0130566	3.23804	2.09248	0.7329	1.89235	0.551375	0.369938	0.672479	0.801974
Padi1	-2.17792	-0.87594	0.00313124	0.118247	83.313	0.36905	0.44475	1.39366	0.246338	0.256848	0.34944	0.0746508
Il20rb	-2.19186	0.825688	9.90595e-09	6.86416e-06	0.000263568	1.96902	2.02473	1.96097	0.596486	0.664114	1.00354	0.711295
Fam78a	-2.20462	1.45319	1.72857e-08	1.12176e-05	0.000459922	2.84395	2.27843	2.30246	0.803037	1.46142	1.03604	0.845262
Tmem40	-2.21395	0.276313	0.000171736	0.0170449	4.56938	1.07567	0.928044	2.24858	0.301869	0.664114	0.630528	0.510809
Mybpc1	-2.21488	4.19031	4.31816e-12	7.18082e-09	1.14893e-07	5.35117	4.44772	5.13282	2.88305	2.91226	3.48952	2.79657
Sox8	-2.21624	3.86095	1.1333e-13	2.74124e-10	3.01536e-09	4.34322	4.65491	5.04467	2.51131	3.06284	2.92174	2.5042
Gm19817	-2.21817	-0.521048	0.00202413	0.0897272	53.856	1.22707	0.566997	1.23646	0.64023	0	0.34944	0.145628
Myot	-2.2341	2.29642	1.81197e-07	7.533e-05	0.00482112	2.77189	3.45017	3.41606	1.08213	2.24828	1.47582	1.11659
Asprv1	-2.24223	1.90881	2.51941e-07	0.000101567	0.00670339	2.25988	2.74783	3.42216	1.2326	1.78065	1.15917	0.887289
Pnmt	-2.28476	-0.388793	0.00240695	0.101012	64.0416	0.552281	0.379508	1.87468	0.504807	0.314501	0.242097	0.213277
2310007L24Rik	-2.29356	0.0257016	1.81669e-05	0.00305929	0.483367	1.11504	1.32452	1.70502	0.406903	0.7078	0.496819	0.0746508
Enpep	-2.29439	-1.0639	0.000802529	0.0485293	21.3529	0.662664	0.379508	1.09097	0.12842	0.134132	0.34944	0.145628
Myh4	-2.29984	8.18644	5.10659e-07	0.000183609	0.0135871	9.35731	9.03828	8.50765	7.89778	5.27268	6.43019	6.34512
A730013G03Rik	-2.30076	-0.496039	0.000202733	0.0190966	5.39412	1.19068	1.01653	1.02839	0.0656387	0.664114	0.34944	0.0746508
Ccl11	-2.33502	0.126194	3.24333e-05	0.00479418	0.862952	0.99357	0.972968	2.10437	0.551375	0.474805	0.449346	0.339742
Gm10387	-2.37409	0.427236	3.5655e-06	0.000878401	0.0948674	1.57638	1.21658	2.13438	0.355342	0.750201	0.296766	0.757347
Tac4	-2.37619	2.10601	1.26264e-10	1.3998e-07	3.35951e-06	2.90137	3.00738	3.34081	1.79371	1.21122	1.06782	1.21888
Fut1	-2.37897	0.0556588	1.38386e-07	6.02535e-05	0.00368204	1.39638	1.17873	1.68488	0.355342	0.524511	0.496819	0.339742
Zmynd15	-2.3817	-1.45871	0.000588805	0.0391204	15.6663	0.662664	0.311176	0.70743	0.12842	0.196794	0.126121	0.0746508
Smagp	-2.38813	0.695839	0.000459258	0.0336451	12.2195	0.813857	1.01653	2.85569	0.596486	0.83144	0.630528	0.45601
Fjx1	-2.39209	0.563942	9.11984e-05	0.0106162	2.42652	1.03521	1.17873	2.58927	0.551375	0.870405	0.542779	0.339742
Gm10389	-2.42173	-1.1414	0.00433329	0.146687	115.296	0.232539	0.379508	1.26388	0.0656387	0.0686244	0.185274	0.339742
Lrrc26	-2.43612	0.598264	1.68676e-06	0.000469745	0.0448795	1.42799	2.39856	1.55772	0.723929	0.83144	0.542779	0.213277
2310006M14Rik	-2.44396	-1.07589	7.74223e-05	0.00949298	2.05998	0.662664	0.624444	0.962985	0.0656387	0.256848	0.185274	0.213277
Mpp3	-2.52156	-0.369684	6.05641e-06	0.0013051	0.161143	1.03521	0.784216	1.55772	0.301869	0.423324	0.126121	0.339742
Gm6307	-2.53671	0.109409	1.10412e-07	5.0575e-05	0.00293773	1.39638	1.86707	1.20851	0.355342	0.664114	0.34944	0.277895
Snora41	-2.56322	-1.4717	0.00259246	0.105229	68.9776	0.432748	0.239446	0.929134	0.0656387	0.314501	0	0.0746508
Abcg8	-2.57657	-1.21456	4.35501e-05	0.00597287	1.15874	0.552281	0.679691	0.858951	0.12842	0.196794	0.126121	0.145628
1700028K03Rik	-2.6059	-1.57033	0.00552394	0.172598	146.975	0.232539	0.0843087	1.02839	0.12842	0.134132	0.0644381	0.0746508
Dcx	-2.62003	-0.979792	2.88444e-05	0.0043855	0.767463	0.99357	0.624444	0.858951	0.246338	0.314501	0.126121	0
Snord22	-2.63229	-0.748439	0.0098979	0.245208	263.353	0.552281	0.379508	1.55772	0	0.619064	0	0.145628
Pde7b	-2.66436	0.529208	0.000215752	0.0197949	5.74052	1.57638	0.881676	2.48828	0.456685	0.256848	0.970287	0.145628
Fgf17	-2.75087	-1.87024	0.00409414	0.140922	108.933	0.302408	0.0843087	0.746828	0.0656387	0.0686244	0.126121	0
Gm10797	-2.76258	-1.63275	0.00926684	0.234945	246.563	0.0817491	0.163961	1.02839	0.0656387	0.0686244	0.0644381	0.145628
D130052B06Rik	-2.7782	-1.29873	0.00596475	0.180551	158.704	0.0817491	0.163961	1.3172	0.188584	0.134132	0.0644381	0.0746508
Myh7b	-2.84576	3.11892	1.11183e-10	1.2862e-07	2.95826e-06	4.64835	3.62923	3.85515	1.41993	2.27756	2.08512	1.00649
Myh11	-2.90087	-0.336561	0.00294015	0.113997	78.2285	0.232539	0.163961	2.17827	0.188584	0.196794	0.34944	0.213277
Itga9	-2.91173	2.63724	2.51612e-10	2.39094e-07	6.69463e-06	3.96117	2.94109	3.88636	1.85068	1.05086	1.63281	0.845262
Rab26	-2.98351	-1.73089	0.00237052	0.0999563	63.0724	0.159113	0.163961	0.929134	0.0656387	0.134132	0.0644381	0
Agt	-3.05922	-1.155	0.000214291	0.0197289	5.70164	0.608528	0.379508	1.15094	0	0.134132	0.296766	0
Sprr2k	-3.06094	0.505122	0.000180784	0.0176843	4.81012	1.11504	2.89515	0.625252	0.803037	0.314501	0.185274	0.277895
Gm15946	-3.1048	-1.87223	0.00827893	0.221039	220.277	0.0817491	0.163961	0.858951	0.0656387	0	0	0.145628
4933405E24Rik	-3.12934	-1.87398	0.00610932	0.183466	162.551	0.0817491	0.163961	0.858951	0.0656387	0.0686244	0	0.0746508
Fgf9	-3.13738	0.20406	4.7435e-12	7.42414e-09	1.2621e-07	1.73639	1.57818	1.60136	0.456685	0.423324	0.242097	0.145628
Mst1	-3.16226	-0.929792	0.000130979	0.0137745	3.48496	0.432748	0.44475	1.46627	0.12842	0.256848	0.126121	0
C1ql3	-3.31527	-0.938528	0.000753188	0.0461753	20.0401	0.159113	0.379508	1.60136	0	0.134132	0.242097	0.0746508
Sprr3	-3.34113	-1.78572	0.000611157	0.0400519	16.2611	0.159113	0.507168	0.70743	0.12842	0	0.0644381	0
Gm12224	-3.35798	-2.06862	0.00346107	0.125121	92.0888	0.302408	0.0843087	0.625252	0	0	0.0644381	0.0746508
Wdr16	-3.42833	0.10354	1.00614e-08	6.86416e-06	0.000267702	1.11504	1.21658	2.13438	0.12842	0.423324	0.296766	0.145628
Snora33	-3.44701	-1.41947	0.000680092	0.04329	18.0952	0.232539	0.239446	1.18001	0.0656387	0.0686244	0	0.145628
Kif26a	-3.51297	-0.546558	5.16888e-10	4.58428e-07	1.37528e-05	1.15336	1.05882	1.23646	0.188584	0	0.185274	0.213277
Gpbar1	-3.59901	-1.57089	0.00312319	0.118206	83.0987	0.159113	0.0843087	1.15094	0.12842	0	0	0.0746508
2010001M06Rik	-3.60888	-1.93981	0.000496379	0.0352191	13.2072	0.36905	0.163961	0.666926	0	0.0686244	0	0.0746508
Eya2	-3.72571	-2.3066	0.00354393	0.12708	94.2932	0.159113	0.163961	0.492479	0	0	0.0644381	0
Gm19650	-3.80973	-2.25656	0.00697415	0.199751	185.561	0.302408	0	0.538107	0	0	0.0644381	0
Scarna10	-3.93564	-0.660978	6.83897e-06	0.00143279	0.181964	0.232539	1.05882	1.6227	0.246338	0	0.0644381	0.0746508
Mir1942	-3.94297	-1.71639	0.000212945	0.0196877	5.66584	0.432748	0.163961	0.858951	0	0	0	0.145628
Rpph1	-3.9615	5.04482	6.82111e-09	4.90511e-06	0.000181489	2.31163	7.00518	6.23928	3.06257	2.48009	2.03776	2.22167
Gm14486	-3.97247	-2.16424	0.00286307	0.111697	76.1777	0.159113	0.0843087	0.666926	0.0656387	0	0	0
4930458D05Rik	-4.0263	-1.63916	0.00502176	0.162745	133.614	0	0.0843087	1.18001	0.0656387	0.0686244	0	0
Acer1	-4.112	-1.28755	9.42556e-08	4.64418e-05	0.00250786	0.765199	0.44475	0.962985	0.0656387	0.0686244	0.0644381	0
Upk3b	-4.15388	-2.038	0.00835261	0.222238	222.238	0	0.0843087	0.858951	0	0	0.0644381	0
Mir1198	-4.15478	-1.56969	0.001557	0.074751	41.4271	0.302408	0	1.15094	0	0.0686244	0.0644381	0
F730016J06Rik	-4.2947	-1.98567	0.00180397	0.0819084	47.9983	0	0.379508	0.746828	0	0	0.0644381	0
Arhgap25	-4.41339	-1.90929	0.000502439	0.0354599	13.3684	0.159113	0.163961	0.858951	0.0656387	0	0	0
Phactr2	-4.56701	-1.77362	0.00737628	0.207683	196.261	0	0	1.12126	0.0656387	0	0	0
Cecr6	-4.61089	-1.7689	0.00212739	0.092945	56.6035	0.159113	0	1.06002	0	0.0686244	0	0
Gm17669	-4.8142	-1.60957	0.0048883	0.159783	130.063	0	0	1.26388	0	0	0.0644381	0
Mir1a-1	-4.91658	-2.52326	0.00138777	0.0695377	36.9245	0.0817491	0.311176	0.293998	0	0	0	0
Icam1	-4.99877	-1.49122	0.00345762	0.125121	91.9969	0	0	1.36862	0	0.0686244	0	0
Gdf6	-5.03641	0.882929	4.29808e-23	3.81197e-19	1.14359e-18	2.22432	2.16685	2.42896	0.188584	0.369938	0.0644381	0
Fbn2	-5.04682	-2.42075	0.00655714	0.191721	174.466	0.0817491	0	0.582337	0	0	0	0
Krt15	-5.12403	-2.412	0.00269282	0.107418	71.6478	0.302408	0	0.445359	0	0	0	0
Snora62	-5.18158	-2.36389	0.0034188	0.125067	90.964	0	0.163961	0.582337	0	0	0	0
4930562F07Rik	-5.20578	-2.36103	0.0024973	0.103176	66.4455	0.232539	0	0.538107	0	0	0	0
Gm19494	-5.23803	-2.35809	0.000816086	0.0490484	21.7136	0.0817491	0.239446	0.492479	0	0	0	0
Bank1	-5.43335	-2.21631	0.00294771	0.113997	78.4296	0.0817491	0	0.746828	0	0	0	0
H2-Ab1	-5.51818	-1.09551	0.00126016	0.065105	33.5291	0	0	1.72489	0	0	0.0644381	0
Rsc1a1	-5.56712	-2.12695	0.0060287	0.181866	160.406	0	0	0.858951	0	0	0	0
Tgtp1	-5.76531	-2.06633	7.09263e-05	0.00881839	1.88714	0.0817491	0.379508	0.666926	0	0	0	0
Gm20066	-5.86825	-1.95609	0.00136261	0.0688406	36.2549	0	0.0843087	0.962985	0	0	0	0
Rian	-5.92748	-0.769581	0.000583635	0.039017	15.5288	0	0	2.02646	0.0656387	0	0	0
Mir1190	-5.96792	-1.88165	0.0026426	0.106271	70.3116	0	0	1.06002	0	0	0	0
E330013P04Rik	-5.988	-1.87899	0.00104126	0.05827	27.7049	0.0817491	0	1.02839	0	0	0	0
Gria3	-5.98808	-1.87898	0.00104101	0.05827	27.6981	0	0.0843087	1.02839	0	0	0	0
Cd52	-6.02504	-1.8446	0.00235756	0.0995674	62.7275	0	0	1.09097	0	0	0	0
F9	-6.02504	-1.8446	0.00235627	0.0995674	62.6932	0	0	1.09097	0	0	0	0
Gm19478	-6.07996	-1.80849	0.0021144	0.0926295	56.258	0	0	1.12126	0	0	0	0
Gm20100	-6.09863	-1.80585	0.000820143	0.0490484	21.8215	0	0.0843087	1.09097	0	0	0	0
3110015C05Rik	-6.11435	-1.80323	0.000490897	0.0350169	13.0613	0.159113	0	1.06002	0	0	0	0
Slc4a1	-6.18394	-1.73891	0.00170942	0.0789929	45.4825	0	0	1.18001	0	0	0	0
Gm20268	-6.23325	-1.70536	0.00171007	0.0789929	45.4999	0	0	1.20851	0	0	0	0
Slit3	-6.5752	-0.222203	0.000185107	0.0180031	4.92515	0	0	2.54525	0.0656387	0	0	0
Dscaml1	-6.75583	-1.32905	0.000567115	0.0382006	15.0892	0	0	1.5354	0	0	0	0
