# Supplementary material for: Genome-wide analysis of a cellular exercise model based on electrical pulse stimulation
Source: Sci Rep. 2022 Dec 8;12:21251. doi: 10.1038/s41598-022-25758-2 (PMC9731977; doi:10.1038/s41598-022-25758-2)
Supplement: Supplementary file 3 — Supplementary Table 2. [file 41598_2022_25758_MOESM3_ESM.xlsx]

## Sheet: Sheet1
Supplementary table 2. Predicted upstream regulators responsivle for gene expression changes.
Upstream Regulator analysis was performed using the Ingenuity Pathway Analysis tool. Positive and negative activation Z-scores indicate that a potential upstream regulator is activated and inhibited
Upstream Regulator	Expr Log Ratio	Molecule Type	Predicted Activation State	Activation z-score	p-value of overlap	Target Molecules in Dataset	Mechanistic Network
PTGER2		G-protein coupled receptor	Activated	4.748	8.43e-17	AREG,ASPM,BUB1B,CCNB2,CCR7,CDKN3,CENPE,CENPF,CEP55,CKAP2L,EGR1,ESD,IL1B,IL36G,KIF11,KIF20A,KIF22,KIF2C,MKI67,NEK2,NUSAP1,PBK,PLK1,PTGS2,SPAG5	266 (20)
NFE2L2		transcription regulator	Activated	4.626	1.49e-15	ABCC4,ADH7,AGT,ALDH3A1,AOX1,ATF3,BNIP3,CAT,CD36,CTSK,CXCL2,CXCL6,EPHX1,ESD,FTH1,FTL,GBE1,GCLM,GPX3,GSTA3,Gsta4,GSTA5,GSTM5,GSTP1,HMOX1,HTATIP2,ICAM1,IKBKG,IL1B,IL36G,MGST1,Mt1,NQO1,OSGIN1,PGD,PTGS2,RAMP2,RELN,SAA1,SOD1,SRXN1,SYN2,TXNRD1,UBC,UGT1A6,VCAM1,Xlr3c (includes others)	208 (17)
1,2-dithiol-3-thione		chemical reagent	Activated	4.112	3.58e-07	BNIP3,EPHX1,ESD,FTH1,GBE1,GCLM,GSTA3,Gsta4,GSTA5,GSTM5,GSTP1,HMOX1,HTATIP2,IKBKG,NQO1,SAA1,SOD1,SRXN1,TXNRD1,UGT1A6,Xlr3c (includes others)	123 (8)
FOXM1	1.089	transcription regulator	Activated	3.503	7.94e-09	BIRC5,BUB1B,CAT,CCL11,CCNB1,CCNB2,CDCA2,CDKN3,CENPA,CENPE,CENPF,FOXM1,IGF1,KIF20A,MKI67,NEK2,PLK1,PTTG1,STMN1	237 (14)
arsenic trioxide		chemical drug	Activated	3.424	0.0422	ATP6V1C2,BBC3,BLVRB,BNIP3,FTH1,GCLM,HMOX1,KIF11,NQO1,PIR,PTGS2,PTTG1,SQLE,TP63,TXNRD1
AREG	2.986	growth factor	Activated	3.337	2.58e-10	AREG,BIRC5,CCNB1,CCNB2,CENPA,CENPF,EGR1,FOXM1,IQGAP3,KIF14,KIF20A,MKI67,MMP15,PLAU,PLK1,PTGS2,TXNRD1	282 (23)
EPAS1		transcription regulator	Activated	3.289	1.13e-06	ALDOC,APLN,AREG,BBC3,BNIP3,CA9,CAT,CDCP1,CXCL2,EGLN3,GBE1,IGFBP3,MYH4,NT5E,SLC16A4,SLC2A3,SLC40A1,SOD1,TGFB3,TMEM45A,WNT10B	179 (12)
AHR		ligand-dependent nuclear receptor	Activated	3.249	1.03e-15	ABCC4,ADAMTS5,AHRR,ALDH3A1,AREG,ASPN,CAMK2N1,CBR3,CCNB1,CD36,Ces2c,COL11A1,COL13A1,COL14A1,COLQ,CYP1A1,CYP1B1,DUSP6,EGLN3,EGR2,ENPEP,FBN2,FGF9,FOSL1,GSTA5,GSTM5,HSPH1,IL1B,JAG1,Mt1,Mt2,NID1,NQO1,PDGFB,PLAT,PLK1,PTGS2,SAA1,SOD1,SYT12,TGFB3,TIPARP,UGT1A6	244 (17)
pirinixic acid		chemical toxicant	Activated	3.175	2.03e-05	ADH1C,AFP,ALDH3A1,ALDOC,ASNS,BNIP3,CAT,CCNB1,Cd24a,CD36,CYP1A1,CYP3A7,GBE1,HMOX1,Hspa1b,HSPB1,IL1B,INSIG1,let-7,MEST,MGST2,Nppb,PCSK9,PERP,PLIN4,PTGS2,SAA1,TSKU,VCAM1	205 (17)
benzo(a)pyrene		chemical toxicant	Activated	3.169	7.4e-13	ALDH3A1,ASPN,BBC3,BIRC5,BLK,CYP1A1,CYP1B1,EPHX1,ESD,FGF9,FST,GCLM,Gsta4,GSTA5,GSTP1,HMOX1,HSPA1A/HSPA1B,Hspa1b,HSPB1,IGF1,IL1B,Mt2,NMI,NQO1,PGD,PRKCQ,PTGS2,SFRP4,TXNRD1,UGT1A6	231 (16)
tert-butyl-hydroquinone		chemical reagent	Activated	3.075	3.52e-12	ATF3,CNR1,CYP1A1,FOSL1,FTH1,FTL,GBE1,GCLM,GSTA3,Gsta4,GSTA5,GSTM5,GSTP1,HMOX1,MYH11,NQO1,OSGIN1,TXNRD1,WNT5A	215 (15)
MED1		transcription regulator	Activated	2.961	0.00161	ANKRD37,APOB,BIRC5,CCNB1,CENPA,CYP1A1,FOXM1,GSTP1,IGF1,IGFBP3,PLK1,PRDM1	259 (22)
3-methylcholanthrene		chemical toxicant	Activated	2.958	2.67e-08	CD36,CYP1A1,CYP1B1,GSTA3,GSTA5,GSTM5,IL1B,Mt1,Mt2,NQO1,PTGS2,UGT1A6	236 (13)
cigarette smoke		chemical toxicant	Activated	2.929	1.01e-15	ADH7,ALDH3A1,AOX1,AREG,BIRC5,CAT,CCL11,CXCL2,CYP1A1,CYP1B1,EGR1,ESD,FOSL1,FTL,GCLM,GPX3,GSTA3,GSTA5,GSTM5,GSTP1,H19,HMOX1,ICAM1,IGF1,IL1B,let-7,NQO1,PDGFB,PGD,PTGS2,RAMP2,TXNRD1,UBC,UGT1A6,WNT5A,XDH	272 (20)
RABL6		other	Activated	2.887	1.9e-07	BUB1B,CCNB1,CENPF,HBEGF,HMMR,HMOX1,KIF23,NDC80,NEK2,PBK,PLK1,UBE2C	177 (7)
LIN9		other	Activated	2.8	4.85e-08	BIRC5,BUB1B,CCNB1,CENPE,CEP55,DLGAP5,PLK1,UBE2C
deferoxamine		chemical drug	Activated	2.795	2.75e-06	APLN,BNIP3,CA9,CACNB4,CCNB1,CCR7,EGLN3,F13A1,GDF15,HMOX1,HSPA1A/HSPA1B,ICAM1,IGF1,IGFBP3,ISG20,ITGB7,PLAT,SLC2A3,VCAM1	153 (15)
Y 27632		chemical drug	Activated	2.791	0.00108	ACTB,BBC3,ICAM1,MYH11,PERP,PLAU,PTGS2,VCAM1	234 (19)
PPARGC1A		transcription regulator	Activated	2.789	1.64e-06	ADAMTS1,ADAMTS20,ADAMTS5,AGT,AK1,ASPN,BBC3,BNIP3,CAT,CD36,CEBPD,CXCL14,CYP1A1,FIBIN,GDF15,IGFBP3,INSIG1,LUM,MAL,MMP15,Nppb,OGN,POSTN,PTGS2,SLIT3,SOD1,XDH	227 (21)
losartan potassium		chemical drug	Activated	2.76	0.00394	AGT,AQP1,CD36,EGR1,IL1B,POSTN,PTGS2,TGFB3,VCAM1	189 (19)
ERBB2		kinase	Activated	2.749	3.88e-11	ACTB,ADAMTS5,ALDOC,AREG,ASPM,BIRC5,BNIP3,BUB1B,CCL11,CCNB1,CCNB2,CD36,CDCA2,CDCP1,CDKN3,CENPA,CENPE,CENPF,CHRNE,CLDN4,DHRS7,DUSP6,EGR1,FGF9,GBE1,GPX3,H19,HBEGF,HSPA1A/HSPA1B,HSPB1,HSPB8,ID1,IGFBP3,IL1B,JAG1,LAMC2,LUM,MAPK13,MFNG,MKI67,NDC80,NEK2,NID1,PLAT,PLAU,PTGS2,SPAG5,SPINT1,SQLE,TNS4,TP63,TUBB4A,UBE2C,UGT1A6,WNT5A,WWC1	283 (23)
MYBL2		transcription regulator	Activated	2.607	4.66e-05	BIRC5,CCNB1,CCNB2,CENPE,FOXM1,ID1,PLK1,UBE2C	91 (7)
diallyl disulfide		chemical - endogenous non-mammalian	Activated	2.606	4.57e-07	ATF3,CCNB1,GDF15,GSTA3,GSTM5,HMOX1,NQO1,NT5E	101 (7)
CD38		enzyme	Activated	2.557	0.00016	ALDOC,ASNS,BNIP3,EGLN3,GBE1,GBP4,HMMR,ICAM1,ITGB7,NEK2,NT5E,PRDM1,RBPMS,VCAM1
AKT1		kinase	Activated	2.513	0.000584	BIRC5,CCL11,CEBPD,CXCL2,CXCL6,EGR1,GCLM,GDF15,GSTA5,GSTM5,HMOX1,MYH11,MYOG,NDC80,NQO1,PLG,PTGS2,TP63,UBE2C	169 (15)
beta-naphthoflavone		chemical toxicant	Activated	2.465	1.12e-06	CYP1A1,CYP1B1,FTH1,GCLM,GSTA5,GSTM5,GSTP1,NQO1,SAA1,UGT1A6	249 (18)
coal tar		chemical drug	Activated	2.449	1.79e-07	CYP1A1,CYP1B1,GSTP1,HMOX1,NQO1,PTGS2	197 (7)
TLR9		transmembrane receptor	Activated	2.446	1.54e-05	ATF3,BFSP2,CCNB1,CCR7,CD27,CXCL2,CXCL6,EGR1,GDNF,HMOX1,IL12A,IL1B,IL21R,ISG20,LIPG,LIX1,PRDM1,PROCR,PTGS2,Rpph1	166 (16)
CNTF		cytokine	Activated	2.438	0.00812	ACTB,CEBPD,CNR1,EGR1,ENPP2,MYOG,WNT5A	186 (18)
paraquat		chemical toxicant	Activated	2.434	8.37e-07	AGT,BNIP3,CAT,CEBPD,GSTA3,Gsta4,GSTP1,HMOX1,LAMC2,Mt1,Mt2,MUC6,PRR7,PTGS2,SOD1	232 (17)
bardoxolone		chemical drug	Activated	2.425	0.000304	EPHX1,FTH1,GCLM,HMOX1,NQO1,TXNRD1
DETA-NONOate		chemical reagent	Activated	2.414	0.00366	CA9,CAT,HMOX1,ICAM1,PTGS2,VCAM1	246 (22)
butylated hydroxyanisol		chemical toxicant	Activated	2.402	0.000178	GSTA3,Gsta4,GSTA5,GSTM5,GSTP1,NQO1	100 (7)
hemoglobin		complex	Activated	2.379	6.11e-06	GCLM,HMOX1,MGST1,NQO1,PIR,SLC40A1	96 (6)
LCN2		transporter	Activated	2.375	0.00921	CKAP2,CXCL2,CXCL6,HMOX1,IL1B,KIF11,KIF23	194 (15)
Hdac		group	Activated	2.374	9.41e-07	ADAMTS1,AREG,ATF3,BIRC5,EGR1,EGR3,FOSL1,GDNF,IGF1,IGFBP3,IL1B,let-7,mir-1,mir-133,MXD1,PKHD1,TP63,WNT4	248 (17)
fatty acid		chemical - endogenous mammalian	Activated	2.366	0.0304	CD36,HMOX1,IL1B,PLIN4,PTGS2,VCAM1,VNN1
ethoxyquin		chemical toxicant	Activated	2.364	8.72e-06	FTH1,GSTA3,Gsta4,GSTM5,GSTP1,NQO1
10E,12Z-octadecadienoic acid		chemical - endogenous mammalian	Activated	2.344	1.77e-08	APLN,ATF3,BIRC5,C17orf53,CBR3,CD36,CDKN3,D430019H16Rik,DLGAP5,EGR2,GDF15,HMMR,IGF1,IGFBP3,IL1B,NDC80,PBK,PTGS2,SLC1A3,VNN1	192 (16)
FOXO1		transcription regulator	Activated	2.324	2.14e-09	APLN,ASPM,BANK1,BIRC5,BLNK,CAT,CCNB1,CCNB2,CCR7,CD36,Cdkn1c,CENPF,CNR1,CTSK,DCX,DLGAP5,EGR1,EGR2,ENPEP,FOXM1,FST,HMOX1,ICAM1,IGF1,IL1B,IL23R,JAG1,KIF11,MYOG,NEK2,NUSAP1,PBK,PRDM1,SPC25,SQLE,VCAM1,WNT4	295 (21)
NR1I3		ligand-dependent nuclear receptor	Activated	2.291	4.91e-05	ABCC4,Ces2c,CYP3A7,EPHX1,Gsta4,GSTA5,GSTM5,GSTP1,ICAM1,INSIG1,Mt1,PGD	180 (11)
1,4-bis[2-(3,5-dichloropyridyloxy)]benzene		chemical toxicant	Activated	2.276	0.000471	ABCC4,BUB1B,CCNB1,CCNB2,Ces2c,FOXM1,GSTA5,GSTP1,ICAM1,INSIG1,Mt1	210 (13)
3,4,5,3',4'-pentachlorobiphenyl		chemical toxicant	Activated	2.265	5.06e-07	CAT,CYP1A1,CYP1B1,CYP3A7,FGF9,Gsta4,GSTP1,HSPA1A/HSPA1B,IGFBP3,MYH11,NQO1,TIPARP,UGT1A6	254 (17)
Z-LLL-CHO		chemical - protease inhibitor	Activated	2.254	2.67e-06	ACTB,ARHGDIB,ATF3,BIRC5,BUB1B,CAT,Cdkn1c,CLDN4,CXCL2,CYP1A1,FOXM1,GSTP1,HMOX1,HSPB1,ICAM1,IL1B,MSX1,NQO1,PRDM1,PTGS2,RGS4,SOD1,STMN1,TUBB4A,VCAM1,WAS	224 (19)
phenobarbital		chemical drug	Activated	2.24	0.00052	ABCC4,ALDH3A1,CYP1A1,CYP1B1,EPHX1,GSTA5,GSTM5,GSTP1,INSIG1	142 (10)
MITF		transcription regulator	Activated	2.238	0.000114	CAPN3,CCNB1,CENPF,CEP55,CTSK,FRMD4B,GPR137B,ITGA4,KIF20A,KIF4A,KIFC1,Nppb,PIR,PLK1,SPAG5,SPC25,Tpsab1,UBE2C
triclosan		chemical drug	Activated	2.236	7.48e-05	AREG,GSTA5,HMOX1,NQO1,PLAU	248 (11)
PLIN5		other	Activated	2.219	0.000924	ESD,GSTA5,HMOX1,NQO1,TXNRD1
NRF1		transcription regulator	Activated	2.219	0.0421	FTH1,GCLM,HMOX1,Mt1,NQO1
PTX3		other	Activated	2.208	0.00128	CXCL2,EGR2,EGR3,IGF1,IL1B	170 (12)
DDX58		enzyme	Activated	2.207	0.0467	IL1B,ISG20,NMI,PTGS2,WNT4
NR4A3		ligand-dependent nuclear receptor	Activated	2.194	0.0319	IKZF4,MYH4,NQO1,TGFB3,UBE2C
zymosan		chemical - endogenous non-mammalian	Activated	2.192	0.04	CAT,CXCL2,HMOX1,IL1B,PTGS2
sulindac sulfide		chemical drug	Activated	2.181	6.52e-08	ATF3,BCAM,CYP1A1,CYP1B1,EGR1,ESD,GDF15,INSIG1,MSX1,MYOZ1,NQO1,PLAU,PTGS2	259 (20)
captopril		chemical drug	Activated	2.159	0.00118	AGT,ASNS,BIRC5,HMOX1,LAMC2,POSTN,PTGS2,TGFB3	223 (18)
2-methoxyestradiol		chemical - endogenous mammalian	Activated	2.156	0.00644	AREG,ATF3,ID1,PTGS2,SOD1	255 (17)
IL6		cytokine	Activated	2.151	1.38e-20	ADAMTS1,ADAMTS5,AFP,AGT,APOB,AREG,ATF3,BBC3,BIRC5,BMP6,BUB1B,CCL11,CCNB1,CCNB2,CCR7,CD36,CDKN3,CEBPD,CENPA,CENPE,CTSK,CXCL2,CXCL6,CYP1A1,CYP1B1,DUSP6,EGLN3,EGR1,EGR2,ENPP2,FOSL1,FOXM1,GALE,GP5,Gsta4,HLA-A,HMOX1,ICAM1,ID1,IGF1,IGFBP3,IGFN1,IL12A,IL23R,KIF11,KIF22,KIF2C,KIFC1,KRT14,let-7,MKI67,MMD,MRVI1,Mt1,Mt2,PDGFB,PLAT,PLAU,PLG,Prl7a1,PTGS2,PTTG1,SAA1,SLC40A1,SPC25,SV2B,TNFRSF25,TNS4,UBE2C,VCAM1…	283 (19)
ELAVL1		other	Activated	2.148	5.64e-05	ARF5,ATF3,CENPA,CENPE,F830016B08Rik,GLIPR1,HLA-A,HMOX1,KIF11,MYOG,NEK2,PBK,PTGS2,Tgtp1/Tgtp2,TP63,VCAM1,WNT5A	224 (10)
CASR		G-protein coupled receptor	Activated	2.141	6.19e-06	BIRC5,BUB1B,CCNB1,CENPA,Clec2d (includes others),EGR1,ID1,IGFBP3,ITGB7,KIF11,KIF22,NUSAP1,PTGS2,PTTG1,SPAG5	215 (18)
ARNT		transcription regulator	Activated	2.125	7.27e-06	ALDH3A1,ALDOC,AREG,BNIP3,CA9,CCR7,CDCP1,CYP1A1,CYP1B1,KIF20A,NQO1,SLC2A3,UBE2C,UGT1A6	227 (13)
SYVN1		transporter	Activated	2.121	0.0355	ABCC4,CYP1B1,GPRC5A,HLA-A,HSPB1,SLC2A3,SLC39A10,TNS4
DNMT3B		enzyme	Activated	2.111	0.00038	ACTB,ADORA1,CD36,CNR1,CYP1B1,HLA-DQB1,MGST1,MYH7B,PPM1J,RGS16,RGS4,RPP25,SFRP4,WNT10B	129 (7)
laquinimod		chemical drug	Activated	2.092	1.11e-05	AHRR,AK4,COL13A1,CYP1A1,CYP1B1,MUC6,PALMD,PIK3R6,SPINT1,TIPARP,TSKU,UGT1A6,WNT4
oltipraz		chemical drug	Activated	2.076	1.1e-05	AGT,CYP1A1,FTH1,GSTM5,GSTP1,NQO1,UGT1A6	244 (16)
NR4A2		ligand-dependent nuclear receptor	Activated	2.057	0.00179	AREG,CCR7,HMOX1,IKZF4,IL23R,PTGS2,SOD1,TGFB3
TGFA		growth factor	Activated	2.039	7.83e-05	AREG,BIRC5,CXCL2,GSTP1,ICAM1,LAMC2,PLAT,PTGS2,PTTG1,WNT5A	297 (21)
SIRT1		transcription regulator	Activated	2.027	2.98e-05	ACTB,ADAMTS5,AFP,AGT,APLN,BBC3,BIRC5,BNIP3,CAT,CCNB2,CD36,CNR1,CYP1A1,GSTA3,HLA-A,HLA-DQB1,HMOX1,ICAM1,ID1,IGF1,IL1B,MYOG,NELL2,RGS16,SFRP4,TACSTD2,Tgtp1/Tgtp2	247 (23)
VDR		transcription regulator	Activated	2.024	0.000121	AGT,BUB1B,CCNB1,CENPA,Clec2d (includes others),EGR1,ICAM1,ID1,IGFBP3,ITGB7,KIF11,KIF22,MYOG,NUSAP1,PTGS2,SPAG5,TP63,TPH2	267 (19)
KRAS		enzyme	Activated	2.019	1.07e-05	ABCC4,Akr1c14,ALDOC,AOX1,AREG,ATF3,BIRC5,BNIP3,CCNB1,Cd33,CXCL14,CXCL6,DUSP6,EGR1,EGR2,F2RL1,FOSL1,FOXM1,FTH1,GCLM,GSTA3,HBEGF,HMOX1,HSPB1,ID1,IL1B,KIF22,LIPG,Ly6a (includes others),MMD,MUC6,NQO1,NT5E,PLAT,PTGS2,PTTG1,TP63	288 (23)
CSF2		cytokine	Activated	2.009	7.15e-12	BBC3,BIRC5,BUB1B,CCNB1,CCR7,CDCA2,CENPE,CXCL2,DUSP6,EGR1,EGR2,EGR3,F2RL1,FOSL1,FOXM1,GCLM,GDF15,HBEGF,HLA-DQB1,HOXB4,HSPH1,ICAM1,ID3,IGF1,IL1B,INPP5D,ITGA4,KCTD11,KIF11,let-7,MKI67,MMD,NCAPH,NEK2,NUSAP1,PLAU,PLK1,PTGS2,SLC2A3,SPAG5,SPC25,STMN1,UBE2C,VTCN1	314 (25)
diquat		chemical toxicant	Activated	2	2.99e-09	GCLM,HMOX1,Mt1,Mt2,NQO1,TXNRD1
N-propyl bromide		chemical reagent	Activated	2	3.72e-05	GCLM,GSTA5,HMOX1,NQO1
CD24		other	Activated	2	4.48e-05	ASPM,ATF3,CHAC1,DEPDC1B,GDF15,HMMR,HSPB8,ICAM1,ISG20,PDGFB,PLAU,SLC4A4
MAFF		transcription regulator	Activated	2	0.000164	ABCC4,GSTP1,NQO1,TXNRD1
epicatechin gallate		chemical drug	Activated	2	0.000355	GDF15,ICAM1,PERP,PTGS2,VCAM1	170 (16)
propranolol		chemical drug	Activated	2	0.00471	CYP1A1,ICAM1,IGF1,mir-1,PTGS2	259 (24)
KRT17		other	Activated	2	0.0101	CCL11,CXCL2,CXCL6,IL1B
NEDD9		other	Activated	2	0.0222	ANKRD37,BNIP3,CA9,GDF15
ALDH3A2		enzyme	Inhibited	-2	2.84e-06	GCLM,GSTA5,HMOX1,SOD1
CBX7		other	Inhibited	-2	0.00161	AREG,CYP1B1,GDF15,PRDM1
MRTFB		transcription regulator	Inhibited	-2.028	1.7e-07	ACTB,AK5,CXCL6,EGR3,EPPK1,EYA2,FIBIN,FJX1,GSTM5,HLA-A,ID1,Ifitm1,LIMCH1,MAPK13,MGST2,PCDH18,POSTN,PTGS2
THRB		ligand-dependent nuclear receptor	Inhibited	-2.056	0.003	CCNB1,CXCL2,FOSL1,GJA5,ID1,IGFBP3,Nppb,PGD,PTGS2,PTTG1,SFRP4,Ugt1a7c,WNT2B,WNT4	254 (23)
staurosporine		chemical - kinase inhibitor	Inhibited	-2.069	7.27e-06	BBC3,CYP1A1,FOSL1,H19,HMOX1,ICAM1,IGF1,IL1B,KRT14,NQO1,PLAT,PLAU,PRDM1,PTGS2	242 (18)
DUSP1		phosphatase	Inhibited	-2.084	4.49e-10	APOL6,CXCL2,DUSP6,FOSL1,GDF15,ICAM1,IL1B,IL23R,ISG20,LUM,MXD1,MYH4,MYOG,PDGFB,PLAT,PRDM1,PTGS2,VCAM1,VNN1	231 (20)
TWIST1		transcription regulator	Inhibited	-2.111	0.00219	ADAMTS1,ASPM,CCDC3,CLDN4,FBN2,FIBIN,FOSL1,FREM2,IL1B,NT5E,OSGIN1,PCDH18
EGLN		group	Inhibited	-2.124	0.000171	ADM2,AK4,ALDOC,ANKRD37,APLN,BNIP3,CA9,EGLN3,FTL,HLA-DQB1,IMMP2L,SAA1,UPK3B,VLDLR	95 (8)
Irgm1		other	Inhibited	-2.138	2.86e-05	CCNB1,CCNB2,ID3,KIF20A,MKI67,NEK2,SPAG5,UBE2C
RARB		ligand-dependent nuclear receptor	Inhibited	-2.181	0.0118	CXCL2,EGR1,HOXB4,ICAM1,ID1,ID3,IGFBP3,IL1B,PTGS2
TP73		transcription regulator	Inhibited	-2.194	1.21e-08	AFP,ATF3,BBC3,BIRC5,CCNB1,Cdkn1c,CDKN3,CLMN,CXCL2,EGR1,FAM78B,FST,GPR137B,HBEGF,HSPA1A/HSPA1B,HSPB8,HTATIP2,IGFBP3,IL1B,JAG1,KIF22,KIF23,PDGFB,PERP,PLAU,PPL,PROCR,RELN,SLC4A3,SPINT1,STMN1,TAS1R1,UBE2C,WNT4	262 (24)
TWIST2		transcription regulator	Inhibited	-2.216	0.00376	DUSP6,H19,IL1B,OSGIN1,POSTN
estriol		chemical - endogenous mammalian	Inhibited	-2.236	0.00782	CCR7,CXCL2,CXCL6,IL1B,IL23R	180 (13)
WNT5A	2.825	cytokine	Inhibited	-2.243	0.000869	AREG,ARHGDIB,BMP6,CXCL2,CXCL6,ENPP2,ID3,IL1B,ITGB7,Ly6a (includes others),PTGS2	278 (23)
GDF2		growth factor	Inhibited	-2.261	4.23e-05	Cdkn1c,ENPP2,HSPB8,ICAM1,ID1,ID3,IGF1,MSX1,MSX2,POSTN,VCAM1	61 (6)
medroxyprogesterone acetate		chemical drug	Inhibited	-2.271	1.57e-08	ASPM,BIRC5,CCNB1,CCNB2,CENPF,CYP1A1,DLGAP5,ICAM1,IL12A,IL1B,KIF11,NEK2,NUSAP1,PBK,PLAU,SPC25,WNT4,WNT5A	296 (23)
GW3965		chemical reagent	Inhibited	-2.287	0.00618	ABCG8,CCNB1,CENPF,FOXM1,IL1B,KIF23,PTGS2,SYN1,VLDLR	79 (5)
CBX5		transcription regulator	Inhibited	-2.309	0.000107	ALDH3A1,BIRC5,CDH17,CPA4,CYP1B1,FGFBP1,FOXQ1,KRT80,MYOG,PROM2,SLC2A3,TACSTD2
PML		transcription regulator	Inhibited	-2.362	0.00219	BIRC5,CAT,FANCD2,FTL,GCLM,HMOX1,HSPB1,IL1B,ISG20,NQO1,STMN1,TXNRD1	255 (22)
indican		chemical - endogenous mammalian	Inhibited	-2.378	7.61e-08	AGT,BNIP3,CA9,EGLN3,HMOX1,ICAM1,IL1B,Nppb,PTGS2	231 (21)
Nfat (family)		group	Inhibited	-2.391	0.000132	ATF3,CTSK,DOCK10,EGR2,F2RL1,GRIA1,HBEGF,ICAM1,PDGFB,PTGS2,VCAM1	248 (20)
TGFBR1		kinase	Inhibited	-2.411	0.011	BIRC5,CCR7,EGR2,FGF9,HMOX1,JAG1,PDGFB
DMD		other	Inhibited	-2.433	8.97e-09	BLNK,CAPN3,CHRNE,CYFIP2,DCX,FTH1,GDAP1,GJA5,H19,IGF1,IGFN1,IL12A,KY,MYBPC1,MYH13,MYH4,MYOZ1,NDRG2,PACSIN1,PKD1L1,POSTN,SCHIP1,TCAP,WWC1
chromium		chemical drug	Inhibited	-2.433	0.00333	ALDH3A1,CYP1A1,ESD,Gsta4,NQO1,PGD
calcitriol		chemical drug	Inhibited	-2.519	1.88e-13	AREG,BIRC5,BUB1B,CCNB1,CEBPD,CENPA,Clec2d (includes others),CTSK,CXCL2,CXCL6,CYP1A1,CYP3A7,EGR1,ENPEP,F2RL1,FBN2,FOXM1,HBEGF,HOXB4,ID1,IGF1,IGFBP3,IL12A,IL1B,IL23R,ITGA4,ITGB7,KCNH1,KCTD12,KIF20A,KIF22,KIF23,Ly6a (includes others),MAL,mir-133,MYOG,NEK2,NUSAP1,PADI1,PADI3,PALMD,PBK,PTGS2,RBPMS,SOD1,SPAG5,STMN1,TP63,TPH2,TSKU,VTCN1	217 (21)
imipramine blue		chemical drug	Inhibited	-2.537	1.27e-08	CCNB1,CENPA,CENPE,CENPF,FOXM1,FOXQ1,GSTO2,let-7,PLK1,STMN1
glucocorticoid		chemical drug	Inhibited	-2.538	2.42e-07	AFP,AGT,ALDH3A1,APLN,BMP6,CEBPD,CNR1,CR2,CXCL2,CYP3A7,GPX3,HMOX1,ICAM1,IGFBP3,IL1B,INPP5D,KRT14,Mt1,OGN,PLAT,PNMT,Prl2c2 (includes others),PTGS2,RAMP2,TPH2,VCAM1	272 (22)
IgG		complex	Inhibited	-2.571	3.14e-08	CCL11,CEBPD,CLDN4,EGLN3,EGR1,EGR2,EGR3,FGFBP1,FST,GPRC5A,HSPB1,IL1B,INPP5D,KRT13,KRT15,Ly6a (includes others),PPL,PTGS2,SLC2A3,SLC40A1,SPINT1,TACSTD2,VCAM1	256 (19)
CDKN1A		kinase	Inhibited	-2.59	4.24e-12	ACTB,ASPM,BBC3,BIRC5,BUB1B,CCNB1,CDKN3,CENPF,CEP55,CTSK,DLGAP5,F9,FOXM1,HSPA1A/HSPA1B,IL1B,JAG1,KIF20A,KIF2C,MKI67,MSX1,NUSAP1,PBK,PLK1,SAA1,SPAG5,STMN1,TUBB4A,UBE2C,WNT4	244 (17)
PTEN		phosphatase	Inhibited	-2.611	3.49e-05	ABCC4,ATF3,BBC3,BIRC5,CA8,CCNB1,CCNB2,CCR7,CST6,CXCL2,EGR2,FGF1,FGF17,FGF9,FOXM1,FTH1,GJA5,Gm2694,GPR142,GPX3,HGFAC,HSPA1A/HSPA1B,IGF1,IGFBP3,IL12A,IL1B,JAG1,MKI67,NQO1,PLAU,PLK1,PSCA,PTGS2,RAMP2,SLC26A7,VAV3,VCAM1,VNN1	273 (22)
GNA12		enzyme	Inhibited	-2.804	0.00027	GCLM,GSTA3,Gsta4,GSTA5,GSTP1,MYH11,PTGS2,TXNRD1,VAV3	242 (19)
Tgf beta		group	Inhibited	-3.103	4.63e-08	ADH1C,CCL11,CCR7,CTSK,CXCL2,EGR2,FST,HMOX1,HTATIP2,ID1,ID3,IGF1,IGFBP3,IL1B,INPP5D,JAG1,let-7,Ly6a (includes others),MMP15,MXD1,PDGFB,PLAT,PLAU,POSTN,PTGS2,SLIT3,VCAM1	279 (20)
NUPR1		transcription regulator	Inhibited	-3.184	0.000189	ALDOC,AREG,AS3MT,ASPM,ATF3,BNIP3,BUB1B,CACNA2D2,CAMK2N1,CCNB2,CDCA2,CKAP2L,FANCD2,FGF1,GDF15,HBEGF,KIF11,KIF20A,KIF23,KIF2C,KIFC1,MKI67,MMD,MXD1,PLK1,SPAG5,SPC25,TMEM158,ZNF483	212 (10)
