# Supplementary material for: Genome-wide analysis of a cellular exercise model based on electrical pulse stimulation
Source: Sci Rep. 2022 Dec 8;12:21251. doi: 10.1038/s41598-022-25758-2 (PMC9731977; doi:10.1038/s41598-022-25758-2)
Supplement: Supplementary file 4 — Supplementary Table 3. [file 41598_2022_25758_MOESM4_ESM.xlsx]

## Sheet: Up-regulated genes in EPS
Supplementary table 3. Genes showing common expression patterns in EPS and in vivo exercise.
Genes showing common expression patterns in at least six in vivo datasets were analyzed. Genes with log2-transformed CPM values < 1 were excluded to enhance accuracy. Genes that tended to be up- and down-regulated in each GSE dataset were referred to as UP and DOWN.
genes	logFC	logCPM	PValue	FDR	bonf.pValues	Control1	Control3	Control4	EPS1	EPS2	EPS3	EPS4		GSE70857, n=12	GSE97415, n=6	GSE79739, n=6	GSE79907, n=12	GSE31843, n=8	GSE126001, n=8	GSE31839, n=6	GSE104079, n=14	GSE75869, n=36	#Counts
Gsta4	4.82053	7.53478	2.59383e-15	9.85916e-12	6.90142e-11	3.57315	3.6843	3.39141	6.82545	7.8803	7.26226	9.65897		UP	DOWN	DOWN	UP	UP	UP	UP	UP	DOWN	6
Fetub	2.75574	2.62047	8.82775e-13	1.67771e-09	2.3488e-08	1.07567	0.972968	1.5354	2.91901	3.6036	3.5012	3.60316		DOWN	UP	UP	DOWN	UP	UP	DOWN	UP	UP	6
Tpsab1	2.56996	1.34139	9.94326e-07	0.000318747	0.026456	0.302408	0.566997	1.02839	1.71407	2.60086	1.9552	2.66987		DOWN	UP	DOWN	UP	UP	UP	DOWN	UP	UP	6
Slc22a23	1.97647	5.19735	4.81353e-09	3.65565e-06	0.000128074	4.21775	3.9545	3.065	5.23037	5.6979	5.86605	6.27759		DOWN	UP	DOWN	DOWN	UP	UP	UP	UP	UP	6
Ikbkg	1.85891	7.59901	1.66378e-13	3.68901e-10	4.42681e-09	6.27919	6.36603	6.05243	7.84004	8.4678	8.38543	7.94953		UP	UP	DOWN	UP	UP	UP	UP	DOWN	DOWN	6
Blvrb	1.74841	4.49349	9.05274e-05	0.0106108	2.40866	2.79631	2.98562	3.95104	4.14276	5.15334	4.40528	5.96816		UP	UP	DOWN	DOWN	UP	DOWN	UP	UP	UP	6
Lims2	1.74086	2.70998	1.64776e-05	0.00285305	0.43842	1.60431	1.69004	2.19261	2.84617	3.99602	3.5243	2.90283		UP	UP	UP	DOWN	UP	DOWN	UP	UP	DOWN	6
Bnip3	1.55541	7.20252	0.000129437	0.0136664	3.44394	5.60209	6.67386	5.77123	7.24175	8.68691	7.65579	6.62598		DOWN	UP	UP	UP	UP	UP	UP	DOWN	DOWN	6
Serpinb1b	1.52313	2.37829	0.000330565	0.0269502	8.79534	1.76142	2.22372	1.06002	2.67798	3.48307	2.76576	3.15588		UP	UP	DOWN	DOWN	UP	UP	DOWN	UP	UP	6
Eppk1	1.5186	2.02594	0.00284861	0.111376	75.793	1.9254	1.28943	1.18001	2.53467	2.15667	3.51279	2.18844		UP	DOWN	UP	DOWN	UP	UP	DOWN	UP	UP	6
Txnrd1	1.49926	8.11519	1.12148e-07	5.0575e-05	0.00298392	7.1712	7.14547	6.76217	8.18877	8.63199	8.26721	9.20963		UP	DOWN	UP	UP	UP	UP	DOWN	UP	DOWN	6
Kif4	1.28456	4.49125	0.0032692	0.121486	86.9837	4.16246	3.54248	3.14828	5.37655	3.64913	4.56414	5.59764		DOWN	UP	UP	UP	UP	UP	DOWN	DOWN	UP	6
Ampd3	1.27792	5.59136	4.76837e-06	0.00108438	0.126872	4.88877	4.82076	4.43391	5.39262	6.39587	5.9323	6.38141		UP	UP	UP	UP	DOWN	UP	DOWN	UP	DOWN	6
Kif23	1.27249	5.01304	0.00022658	0.0203669	6.02861	4.09023	4.56607	3.78118	5.57414	4.80929	5.04327	6.16251		UP	UP	DOWN	UP	UP	UP	DOWN	DOWN	UP	6
Tsku	1.22389	4.74745	0.00014495	0.0150066	3.8567	3.81345	3.73734	4.26101	4.26306	5.5853	5.33045	5.44068		UP	UP	UP	DOWN	UP	UP	DOWN	DOWN	UP	6
Htatip2	1.22029	1.08828	0.00753604	0.210843	200.512	1.15336	0.784216	1.20851	1.36884	1.95392	1.6747	2.43504		UP	DOWN	UP	DOWN	UP	UP	UP	UP	DOWN	6
Hspa1b	1.21066	5.33968	0.00378306	0.133496	100.656	4.30544	4.78026	4.4814	4.81204	5.6553	4.93972	6.85767		DOWN	UP	UP	UP	UP	UP	DOWN	DOWN	UP	6
Pgd	1.18434	8.22899	0.000193926	0.0185632	5.15979	7.23791	7.13006	7.72316	8.20524	8.23173	8.50453	9.38281		UP	UP	DOWN	DOWN	UP	UP	DOWN	UP	UP	6
Cdkn3	1.16217	3.26651	0.00228816	0.0980373	60.8812	2.32847	3.06038	2.52273	3.82509	3.52641	3.10139	4.40103		DOWN	UP	DOWN	UP	UP	UP	DOWN	UP	UP	6
Lamc2	1.15681	4.46112	8.87127e-06	0.00178817	0.236038	3.58722	4.02019	3.57773	4.77327	5.23399	4.76169	4.93952		DOWN	UP	UP	UP	DOWN	UP	DOWN	UP	UP	6
Krt80	1.12805	5.72194	8.11875e-05	0.00977447	2.16016	5.01639	4.86314	4.99645	5.52831	6.6612	6.4233	5.78854		DOWN	UP	DOWN	UP	UP	UP	DOWN	UP	UP	6
Acyp1	1.06016	2.4278	0.00806084	0.218261	214.475	1.76142	2.36524	1.94412	2.71935	3.7308	2.41667	2.84002		UP	UP	UP	UP	UP	DOWN	DOWN	DOWN	UP	6
Hsph1	1.03226	7.72013	0.000116216	0.012621	3.09215	7.31969	6.8178	6.78601	7.90312	7.81751	8.08725	8.55472		DOWN	UP	UP	DOWN	UP	UP	UP	UP	DOWN	6
Cat	1.02957	6.69661	0.000677651	0.043238	18.0303	5.90408	6.45382	5.44425	6.46929	7.3185	6.86781	7.55815		UP	DOWN	UP	UP	UP	UP	DOWN	DOWN	UP	6
Spag5	1.01001	4.69708	0.00465173	0.154518	123.769	4.06532	4.45169	3.55016	5.23928	4.39385	4.67921	5.77181		DOWN	UP	UP	UP	UP	UP	DOWN	UP	DOWN	6
Mgst1	1.00382	4.31378	0.00465042	0.154518	123.734	3.24086	3.6222	4.11433	4.08853	5.27994	4.18024	5.13316		UP	UP	DOWN	DOWN	UP	UP	UP	UP	DOWN	6
Hmox1	2.74691	7.51176	1.85884e-14	5.49534e-11	4.94581e-10	5.32413	5.65384	5.17495	7.17918	8.59484	7.77582	8.80751		UP	UP	UP	UP	UP	DOWN	DOWN	UP	UP	7
Mt2	2.69309	7.78737	2.19078e-10	2.15889e-07	5.82901e-06	5.40576	5.41428	6.16578	7.58276	9.56541	8.01546	7.99919		UP	UP	UP	UP	UP	DOWN	DOWN	UP	UP	7
Atf3	2.11326	3.03135	0.00982819	0.244103	261.499	1.88042	2.12765	1.57971	2.18195	2.21838	1.90329	5.34778		UP	UP	UP	UP	DOWN	UP	DOWN	UP	UP	7
Slc22a4	1.90102	2.40422	0.000355903	0.0283677	9.4695	1.73639	2.00324	0.625252	2.29574	3.44485	2.93903	3.56482		UP	UP	DOWN	UP	UP	UP	DOWN	UP	UP	7
Sv2b	1.77119	2.63811	0.000735721	0.0456301	19.5753	1.8102	2.43112	0.666926	3.08649	3.67136	3.53571	2.87177		UP	UP	UP	UP	DOWN	UP	DOWN	UP	UP	7
Srxn1	1.66735	5.98278	4.55857e-05	0.00621999	1.2129	4.42772	4.78971	5.12162	5.91303	5.97764	5.87056	7.57352		DOWN	UP	UP	UP	UP	UP	UP	UP	DOWN	7
Xdh	1.60373	4.68247	0.000486236	0.0350169	12.9373	4.22226	2.8477	3.45821	4.23837	5.33321	6.10403	4.52268		UP	DOWN	UP	UP	UP	UP	UP	UP	DOWN	7
Acox2	1.53612	1.33999	0.000924281	0.0536951	24.5924	1.11504	1.35877	0.70743	1.7344	2.79564	2.05372	1.82745		UP	DOWN	UP	UP	UP	UP	DOWN	UP	UP	7
Car9	1.50144	4.75024	0.0077152	0.212944	205.278	2.80837	4.65146	3.16291	4.3934	6.49427	5.10776	3.89343		UP	UP	DOWN	UP	UP	UP	DOWN	UP	UP	7
Prdx6	1.17052	7.94261	1.5147e-05	0.00268677	0.403015	6.99712	7.266	7.0777	7.81222	8.60336	8.05886	8.85113		UP	DOWN	UP	UP	UP	UP	UP	UP	DOWN	7
Nmi	1.1323	1.60202	0.00996578	0.246431	265.159	1.33102	1.86707	0.929134	2.43884	2.4288	1.6747	2.53096		UP	DOWN	DOWN	UP	UP	UP	UP	UP	UP	7
Cst6	1.10908	5.42208	0.00253537	0.103942	67.4586	3.94488	4.10336	5.46359	5.42893	6.33971	5.5517	5.99964		UP	UP	UP	UP	UP	DOWN	DOWN	UP	UP	7
Olfm1	1.0353	7.86864	0.000157396	0.0159841	4.18783	7.30327	6.67046	7.34611	7.8259	8.54114	8.55341	8.04806		UP	DOWN	UP	DOWN	UP	UP	UP	UP	UP	7
Cenpa	1.02275	4.847	0.000994795	0.0564361	26.4685	3.9394	4.24287	4.36911	5.27961	5.2076	4.47509	5.84428		UP	UP	DOWN	UP	UP	UP	DOWN	UP	UP	7
Mt1	2.16531	8.30898	2.0778e-08	1.29411e-05	0.000552842	6.55173	6.65072	6.83196	8.101	10.0047	8.33183	8.58676		UP	UP	UP	UP	UP	DOWN	UP	UP	UP	8
Gbe1	1.9528	5.85979	3.10266e-11	4.12763e-08	8.25525e-07	4.54405	4.84211	3.85965	5.98477	6.77467	6.33789	6.67704		UP	UP	UP	UP	UP	UP	UP	UP	DOWN	8
Hspa1a	1.73589	3.09388	0.00560519	0.173214	149.137	2.05249	2.61242	1.68488	2.52304	3.2144	2.55766	5.04075		UP	UP	UP	UP	UP	UP	DOWN	UP	UP	8
Bmf	1.12143	4.9903	9.25137e-06	0.00182334	0.246151	4.3881	4.22441	4.16611	5.16636	5.57206	5.71742	5.23432		UP	UP	UP	UP	UP	UP	UP	UP	DOWN	8
Egln3	1.04446	7.60857	3.57624e-05	0.0051434	0.951529	6.76473	7.09047	6.75977	7.95085	8.37304	8.12456	7.49966		UP	UP	UP	UP	UP	UP	UP	UP	UP	9

## Sheet: Down-regulated genes in EPS
Supplementary table 3. Genes showing common expression patterns in EPS and in vivo exercise.
Genes showing common expression patterns in at least six in vivo datasets were analyzed. Genes with log2-transformed CPM values < 1 were excluded to enhance accuracy. Genes that tended to be up- and down-regulated in each GSE dataset were referred to as UP and DOWN.
genes	logFC	logCPM	PValue	FDR	bonf.pValues	Control1	Control3	Control4	EPS1	EPS2	EPS3	EPS4		GSE70857, n=12	GSE97415, n=6	GSE79739, n=6	GSE79907, n=12	GSE31843, n=8	GSE126001, n=8	GSE31839, n=6	GSE104079, n=14	GSE75869, n=36	#Counts
Myh4	-2.29984	8.18644	5.10659e-07	0.000183609	0.0135871	9.35731	9.03828	8.50765	7.89778	5.27268	6.43019	6.34512		DOWN	DOWN	UP	UP	DOWN	DOWN	DOWN	DOWN	UP	6
Fam78a	-2.20462	1.45319	1.72857e-08	1.12176e-05	0.000459922	2.84395	2.27843	2.30246	0.803037	1.46142	1.03604	0.845262		UP	DOWN	DOWN	UP	DOWN	DOWN	DOWN	DOWN	UP	6
Arx	-2.02294	2.32953	1.65133e-05	0.00285305	0.439369	2.75953	3.00738	3.71815	1.39462	2.30627	1.8124	0.845262		UP	DOWN	DOWN	DOWN	DOWN	DOWN	UP	DOWN	UP	6
Rtn4r	-1.5872	2.01793	8.05503e-05	0.00974183	2.1432	2.5457	2.68171	3.19887	2.22568	1.62985	1.35222	1.28325		DOWN	UP	DOWN	DOWN	DOWN	DOWN	UP	UP	DOWN	6
Jag1	-1.49832	4.40444	1.05537e-06	0.000334288	0.0280802	5.25754	5.03981	4.82528	3.98631	3.4188	4.10181	3.11225		UP	DOWN	DOWN	UP	DOWN	DOWN	DOWN	UP	DOWN	6
Egr3	-1.4288	5.00811	2.83383e-08	1.63913e-05	0.000753998	5.61416	5.95051	5.21413	4.49814	4.558	4.26494	3.94905		DOWN	DOWN	DOWN	UP	DOWN	DOWN	UP	DOWN	UP	6
Gfra1	-1.41814	5.69782	1.49217e-05	0.00268258	0.397022	6.57132	5.9364	6.29848	5.50484	4.67267	5.29564	4.09518		DOWN	UP	UP	UP	DOWN	DOWN	DOWN	DOWN	DOWN	6
Slc16a4	-1.37403	1.38065	0.00014308	0.0149292	3.80694	1.90308	2.59815	2.16379	1.60792	1.29953	1.21701	1.21888		DOWN	UP	DOWN	DOWN	DOWN	UP	UP	DOWN	DOWN	6
Josd2	-1.33937	5.15362	0.00136949	0.0690115	36.4381	4.71392	4.70902	6.72443	4.26655	4.96141	4.53317	4.27214		UP	DOWN	UP	DOWN	DOWN	DOWN	DOWN	UP	DOWN	6
Mest	-1.32978	5.27143	1.89323e-09	1.52646e-06	5.03733e-05	5.85116	5.88149	5.80195	4.43745	4.85128	4.67406	4.61624		DOWN	UP	DOWN	UP	DOWN	UP	DOWN	DOWN	DOWN	6
Egr1	-1.2446	6.15561	1.60653e-07	6.78493e-05	0.0042745	6.85032	6.57352	6.62419	5.33888	5.49624	5.87169	5.46517		DOWN	DOWN	UP	UP	DOWN	UP	DOWN	DOWN	DOWN	6
Xlr3a	-1.21075	1.91503	0.00739498	0.207793	196.758	1.76142	3.01814	2.86468	2.1215	2.14082	1.24509	1.40397		DOWN	DOWN	DOWN	UP	DOWN	DOWN	UP	DOWN	UP	6
Ssbp4	-1.18704	5.94151	0.00563717	0.174	149.988	5.20149	5.4102	7.50714	5.42893	5.51172	5.14734	5.44772		DOWN	DOWN	UP	DOWN	UP	DOWN	UP	DOWN	DOWN	6
Col11a1	-1.18322	1.40957	0.0087478	0.227915	232.753	2.32847	2.68171	1.39366	1.69346	1.62985	1.3778	0.96784		DOWN	DOWN	DOWN	UP	DOWN	UP	UP	DOWN	DOWN	6
Nov	-1.18153	1.5554	0.00882033	0.228735	234.682	1.76142	3.02881	1.89235	1.71407	1.86024	1.12936	1.37472		UP	UP	DOWN	DOWN	UP	DOWN	DOWN	DOWN	DOWN	6
Myoz1	-1.18038	1.09459	0.00767191	0.212632	204.127	1.5479	1.45692	2.55638	1.2326	1.11716	1.18838	1.40397		DOWN	DOWN	UP	UP	DOWN	DOWN	DOWN	UP	DOWN	6
Tgfb3	-1.14959	7.92342	5.43935e-06	0.00119695	0.144725	8.53699	8.07876	8.56319	7.49466	7.10638	7.6571	7.09696		UP	UP	DOWN	DOWN	DOWN	DOWN	DOWN	DOWN	UP	6
Mmp15	-1.13733	6.80711	5.1753e-05	0.0069898	1.37699	7.5112	6.94021	7.36838	6.38904	6.14291	6.68839	5.61651		DOWN	DOWN	DOWN	UP	DOWN	UP	DOWN	DOWN	UP	6
Tmc7	-1.12848	1.0921	0.00856928	0.225605	228.003	1.19068	2.08736	2.31562	1.14421	1.51158	1.27262	1.08081		UP	DOWN	DOWN	DOWN	DOWN	UP	DOWN	UP	DOWN	6
D8Ertd82e	-1.12565	4.14347	7.61749e-05	0.00938327	2.02679	4.81	4.62707	4.56643	4.04444	3.26645	3.82326	3.51877		UP	DOWN	DOWN	DOWN	DOWN	UP	DOWN	DOWN	UP	6
Tas1r1	-1.11142	5.44888	0.000222127	0.0202401	5.91012	5.83651	5.54648	6.31905	5.36844	4.77119	5.14734	4.2602		DOWN	DOWN	DOWN	UP	DOWN	DOWN	DOWN	UP	UP	6
Sft2d1	-1.11121	4.23722	0.00961003	0.24054	255.694	3.65555	3.96566	5.70651	3.52605	4.2899	3.47773	3.79751		UP	UP	DOWN	DOWN	DOWN	DOWN	UP	DOWN	DOWN	6
Ogn	-1.10898	9.36828	0.0011701	0.0622654	31.1327	9.48146	10.5749	9.04913	8.84728	9.4727	8.54444	8.22415		DOWN	UP	DOWN	DOWN	DOWN	UP	DOWN	UP	DOWN	6
Mamdc2	-1.07503	6.13936	2.33704e-05	0.00381482	0.621815	6.52275	6.72892	6.57374	5.90184	5.77693	5.75207	5.00302		UP	DOWN	DOWN	DOWN	DOWN	DOWN	UP	DOWN	UP	6
Sqle	-1.06545	7.45781	4.30207e-06	0.00101297	0.114465	7.83634	7.8191	8.07574	7.1421	6.68598	6.85932	7.07781		UP	UP	DOWN	DOWN	DOWN	UP	DOWN	DOWN	DOWN	6
Itga4	-1.06148	4.65066	0.0056659	0.174482	150.753	5.46599	5.45047	4.19132	4.95745	3.99161	4.03504	3.40765		UP	UP	DOWN	DOWN	DOWN	DOWN	DOWN	UP	DOWN	6
Pdgfb	-1.0571	4.87165	9.45611e-05	0.0107996	2.51599	5.01639	5.21599	5.72512	4.63417	4.60785	4.43605	3.94409		UP	UP	DOWN	DOWN	UP	DOWN	DOWN	DOWN	DOWN	6
Pcdhgc5	-1.05093	1.32799	0.00760274	0.211596	202.286	1.96902	1.98142	2.32866	1.54026	1.1492	1.8124	1.08081		UP	UP	DOWN	DOWN	DOWN	UP	DOWN	DOWN	DOWN	6
Iffo1	-1.03307	7.35363	1.26723e-05	0.00232533	0.337173	7.66085	7.5963	8.08514	6.83901	7.12009	6.93935	6.55034		UP	DOWN	DOWN	DOWN	UP	DOWN	UP	DOWN	DOWN	6
Extl1	-1.00609	2.63514	0.00163612	0.0774575	43.5322	3.41655	3.12151	3.07277	2.41386	2.40246	2.77542	2.02862		UP	DOWN	DOWN	UP	DOWN	DOWN	DOWN	UP	DOWN	6
C1qtnf3	-1.00367	9.50803	0.0013535	0.0688087	36.0125	9.50734	10.3364	9.865	8.74753	9.85711	8.80072	8.35907		DOWN	DOWN	DOWN	DOWN	UP	UP	UP	DOWN	DOWN	6
Kctd12	-1.72552	1.15316	5.63481e-06	0.0012289	0.149925	2.05249	2.16685	2.22087	1.31588	0.791392	1.24509	0.845262		DOWN	DOWN	DOWN	DOWN	DOWN	UP	UP	DOWN	DOWN	7
Tcap	-1.71785	4.91062	0.000514428	0.0358309	13.6874	4.56907	4.07273	6.70768	3.64892	4.60208	4.16562	3.59049		DOWN	UP	DOWN	DOWN	DOWN	DOWN	DOWN	DOWN	UP	7
Arf5	-1.63998	6.96574	0.00219075	0.0949338	58.2894	6.20132	5.62774	8.85223	5.79341	6.24374	6.17507	6.1453		DOWN	DOWN	DOWN	DOWN	UP	DOWN	UP	DOWN	DOWN	7
Il12a	-1.63915	1.84728	0.000104879	0.0117249	2.79052	2.5166	3.20861	2.26224	1.28865	2.15667	1.3778	1.1515		DOWN	UP	DOWN	DOWN	DOWN	DOWN	DOWN	UP	DOWN	7
Slc1a3	-1.36868	4.61098	7.75946e-06	0.00158812	0.206456	5.01899	5.633	4.88167	4.49517	3.48934	3.75168	4.01688		DOWN	DOWN	DOWN	DOWN	DOWN	UP	UP	DOWN	DOWN	7
Ak1	-1.28701	8.18402	0.0027068	0.10761	72.0198	7.74481	7.45698	9.76	7.27422	7.75901	7.81468	7.21769		DOWN	DOWN	UP	DOWN	UP	DOWN	DOWN	DOWN	DOWN	7
Gpx3	-1.01924	6.493	0.00320233	0.120345	85.2045	6.608	6.51206	7.47487	5.63351	6.81205	6.05928	5.1698		DOWN	DOWN	DOWN	DOWN	DOWN	UP	DOWN	UP	DOWN	7
Chrne	-1.92018	1.31517	1.509e-05	0.00268677	0.401499	2.25988	2.66812	1.99409	1.51699	1.21122	0.901397	0.563602		DOWN	DOWN	DOWN	UP	DOWN	DOWN	DOWN	DOWN	DOWN	8
Neu2	-1.36732	1.1528	0.00190847	0.0857749	50.7787	1.5479	2.14738	2.3544	1.17428	1.65238	0.672479	1.21888		DOWN	DOWN	DOWN	DOWN	DOWN	DOWN	DOWN	DOWN	UP	8
Fst	-1.33323	6.47012	6.19485e-05	0.00794541	1.64826	6.82309	7.0563	7.19184	5.55284	6.46035	6.06913	4.61936		DOWN	DOWN	DOWN	DOWN	DOWN	UP	DOWN	DOWN	DOWN	8
Ppapdc3	-1.98833	4.65368	1.43539e-06	0.000415124	0.0381914	4.54766	4.54391	6.35136	3.28556	4.00917	3.81859	3.27938		DOWN	DOWN	DOWN	DOWN	DOWN	DOWN	DOWN	DOWN	DOWN	9
